# Supplementary material for: Comparative analysis of obesity-related cardiometabolic and renal biomarkers in human plasma and serum
Source: Sci Rep. 2019 Oct 28;9:15385. doi: 10.1038/s41598-019-51673-0 (PMC6817872; doi:10.1038/s41598-019-51673-0)
Supplement: Supplementary file 2 — Supplementary Table S1. [file 41598_2019_51673_MOESM2_ESM.xlsx]

## Sheet: Proteins analyzed in OLINK
Supplementary Table S1. The full list and names of the proteins analyzed in the four multiplex panels: inflammation, cardiometabolic, cardiovascular II and cardiovascular III.
INFLAMMATION PANEL								CARDIOMETABOLIC PANEL								CARDIOVASCULAR II PANEL								CARDIOVASCULAR III PANEL
Long Name	Short Name	Link Uniprot	Number of missing values					Long Name	Short Name	Link Uniprot	Number of missing values					Long Name	Short Name	Link Uniprot	Number of missing values					Long Name	Short Name	Link Uniprot	Number of missing values
			Plasma		Serum						Plasma		Serum						Plasma		Serum						Plasma		Serum
			Lean n=11	Obese n=11	Lean n=11	Obese n=11					Lean n=11	Obese n=11	Lean n=11	Obese n=11					Lean n=11	Obese n=11	Lean n=11	Obese n=11					Lean n=11	Obese n=11	Lean n=11	Obese n=11
Interleukin-8	IL-8	P10145	0	0	0	0		Lysosomal Pro-X carboxypeptidase	PRCP	P42785	2	0	2	0		Bone morphogenetic protein 6	BMP-6	P22004	0	0	0	0		Tumor necrosis factor receptor superfamily member 14	TNFRSF14	Q92956	0	0	0	0
Vascular endothelial growth factor A	VEGF-A	P15692	0	0	0	0		Carbonic anhydrase 1	CA1	P00915	0	0	0	0		Angiopoietin-1	ANG-1	Q15389	0	0	0	0		Low-density lipoprotein receptor	LDL receptor	P01130	0	0	0	0
Brain-derived neurotrophic factor	BDNF	P23560	technical issues*					Intercellular adhesion molecule 1	ICAM1	P05362	0	0	0	0		ADM	ADM	P35318	0	0	0	0		Integrin beta-2	ITGB2	P05107	0	0	0	0
Monocyte chemotactic protein 3	MCP-3	P80098	11	6	7	1		Neural cell adhesion molecule L1-like protein	CHL1	O00533	0	0	0	0		CD40 ligand	CD40-L	P29965	0	0	0	0		Interleukin-17 receptor A	IL-17RA	Q96F46	0	0	0	0
Glial cell line-derived neurotrophic factor	hGDNF	P39905	5	5	2	4		Transforming growth factor-beta-induced protein ig-h3	TGFBI	Q15582	0	0	0	0		SLAM family member 7	SLAMF7	Q9NQ25	10	10	8	9		Tumor necrosis factor receptor 2	TNF-R2	P20333	0	0	0	0
CUB domain-containing protein 1	CDCP1	Q9H5V8	0	0	0	0		Endoglin	ENG	P17813	0	0	0	0		Placenta growth factor	PlGF	P49763	0	0	0	0		Matrix metalloproteinase-9	MMP-9	P14780	0	0	0	0
Natural killer cell receptor 2B4	CD244	Q9BZW8	0	0	0	0		Phospholipid transfer protein	PLTP	P55058	5	10	4	11		A disintegrin and metalloproteinase with thrombospondin motifs 13	ADAM-TS13	Q76LX8	0	0	0	0		Ephrin type-B receptor 4	EPHB4	P54760	4	0	2	1
Interleukin-7	IL-7	P13232	0	0	0	0		Thyroxine-binding globulin	SERPINA7	P05543	0	0	0	0		Brother of CDO	Protein BOC	Q9BWV1	0	0	0	0		Interleukin-2 receptor subunit alpha	IL2-RA	P01589	0	0	0	0
Osteoprotegerin	OPG	O00300	0	0	0	0		Insulin-like growth factor-binding protein 3	IGFBP3	P17936	0	0	0	0		Interleukin-4 receptor subunit alpha	IL-4RA	P24394	8	6	7	3		Osteoprotegerin	OPG	O00300	0	0	0	0
Latency-associated peptide transforming growth factor beta 1	LAP TGF-beta-1	P01137	0	0	0	0		Complement receptor type 2	CR2	P20023	0	0	0	0		Proto-oncogene tyrosine-protein kinase Src	SRC	P12931	0	0	0	0		CD166 antigen	ALCAM	Q13740	0	0	0	0
Urokinase-type plasminogen activator	uPA	P00749	0	0	0	0		Plasma serine protease inhibitor	SERPINA5	P05154	0	0	0	0		Interleukin-1 receptor antagonist protein	IL-1ra	P18510	0	0	0	0		Trefoil factor 3	TFF3	Q07654	0	0	0	0
Interleukin-6	IL-6	P05231	2	0	6	1		Low affinity immunoglobulin gamma Fc region receptor III-B	FCGR3B	O75015	0	0	0	0		Interleukin-6	IL-6	P05231	1	0	0	0		P-selectin	SELP	P16109	0	0	0	0
Interleukin-17C	IL-17C	Q9P0M4	10	7	10	6		Insulin-like growth factor-binding protein 6	IGFBP6	P24592	0	0	0	0		Tumor necrosis factor receptor superfamily member 10A	TNFRSF10A	O00220	4	1	3	0		Cystatin-B	CSTB	P04080	0	0	0	0
Monocyte chemotactic protein 1	MCP-1	P13500	0	0	0	0		Cadherin-1	CDH1	P12830	0	0	0	0		Serine/threonine-protein kinase 4	STK4	Q13043	0	1	11	10		Monocyte chemotactic protein 1	MCP-1	P13500	0	0	0	0
Interleukin-17A	IL-17A	Q16552	10	6	7	4		C-C motif chemokine 5	CCL5	P13501	1	0	0	0		Alpha-L-iduronidase	IDUA	P35475	0	0	0	0		Scavenger receptor cysteine-rich type 1 protein M130	CD163	Q86VB7	0	0	0	0
C-X-C motif chemokine 11	CXCL11	O14625	0	0	0	0		C-C motif chemokine 14	CCL14	Q16627	0	0	0	0		Tumor necrosis factor receptor superfamily member 11A	TNFRSF11A	Q9Y6Q6	0	0	0	0		Galectin-3	Gal-3	P17931	0	0	0	0
Axin-1	AXIN1	O15169	0	1	10	8		Granulysin	GNLY	P22749	0	3	1	1		Proteinase-activated receptor 1	PAR-1	P25116	0	0	0	0		Granulins	GRN	P28799	0	0	0	0
TNF-related apoptosis-inducing ligand	TRAIL	P50591	0	0	0	0		Neurogenic locus notch homolog protein 1	NOTCH1	P46531	0	0	0	0		TNF-related apoptosis-inducing ligand receptor 2	TRAIL-R2	O14763	0	0	0	0		Matrix extracellular phosphoglycoprotein	MEPE	Q9NQ76	0	0	0	0
Interleukin-20 receptor subunit alpha	IL-20RA	Q9UHF4	11	11	10	10		Peptidyl-glycine alpha-amidating monooxygenase	PAM	P19021	0	0	0	0		Serine protease 27	PRSS27	Q9BQR3	0	0	0	0		Bleomycin hydrolase	BLM hydrolase	Q13867	0	0	0	0
C-X-C motif chemokine 9	CXCL9	Q07325	0	0	0	0		Vitamin K-dependent protein C	PROC	P04070	0	0	0	0		Angiopoietin-1 receptor	TIE2	Q02763	0	0	0	0		Perlecan	PLC	P98160	0	0	0	0
Cystatin D	CST5	P28325	0	0	0	0		Cystatin-C	CST3	P01034	0	0	0	0		Tissue factor	TF	P13726	0	0	0	0		Lymphotoxin-beta receptor	LTBR	P36941	0	0	0	0
Interleukin-2 receptor subunit beta	IL-2RB	P14784	10	11	10	11		Neural cell adhesion molecule 1	NCAM1	P13591	0	0	0	0		Interleukin-1 receptor-like 2	IL1RL2	Q9HB29	1	0	2	0		Neurogenic locus notch homolog protein 3	Notch 3	Q9UM47	0	0	0	0
Interleukin-1 alpha	IL-1 alpha	P01583	11	11	11	11		Procollagen C-endopeptidase enhancer 1	PCOLCE	Q15113	0	0	0	0		Platelet-derived growth factor subunit B	PDGF subunit B	P01127	0	0	0	0		Metalloproteinase inhibitor 4	TIMP4	Q99727	0	0	0	0
Oncostatin-M	OSM	P13725	0	0	0	0		Leukocyte immunoglobulin-like receptor subfamily B member 1	LILRB1	Q8NHL6	0	0	0	0		Interleukin-27	IL-27	Q8NEV9;Q14213	0	0	0	0		Contactin-1	CNTN1	Q12860	0	0	0	0
Interleukin-2	IL-2	P60568	11	11	11	11		Hepatocyte growth factor receptor	MET	P08581	0	0	0	0		Interleukin-17D	IL-17D	Q8TAD2	0	1	1	0		Cadherin-5	CDH5	P33151	0	0	0	0
C-X-C motif chemokine 1	CXCL1	P09341	0	0	0	0		Latent-transforming growth factor beta-binding protein 2	LTBP2	Q14767	8	10	8	9		C-X-C motif chemokine 1	CXCL1	P09341	0	0	0	0		Trem-like transcript 2 protein	TLT-2	Q5T2D2	0	0	0	0
Thymic stromal lymphopoietin	TSLP	Q969D9	11	11	11	11		Interleukin-7 receptor subunit alpha	IL7R	P16871	0	0	0	0		Lectin-like oxidized LDL receptor 1	LOX-1	P78380	0	0	0	0		Fatty acid-binding protein, adipocyte	FABP4	P15090	0	0	0	0
C-C motif chemokine 4	CCL4	P13236	0	0	0	0		Vascular cell adhesion protein 1	VCAM1	P19320	0	0	0	0		Galectin-9	Gal-9	O00182	0	0	0	0		Tissue factor pathway inhibitor	TFPI	P10646	0	0	0	0
T cell surface glycoprotein CD6 isoform	CD6	Q8WWJ7	0	0	0	0		L-selectin	SELL	P14151	0	0	0	0		Gastric intrinsic factor	GIF	P27352	0	0	0	0		Plasminogen activator inhibitor 1	PAI	P05121	0	0	0	0
Stem cell factor	SCF	P21583	0	0	0	0		Coagulation factor XI	F11	P03951	0	0	0	0		Stem cell factor	SCF	P21583	0	0	0	0		C-C motif chemokine 24	CCL24	O00175	0	0	0	0
Interleukin-18	IL-18	Q14116	0	0	0	0		Cartilage oligomeric matrix protein	COMP	P49747	0	0	0	0		Interleukin-18	IL-18	Q14116	0	0	0	0		Transferrin receptor protein 1	TR	P02786	0	0	0	0
Signaling lymphocytic activation molecule	SLAMF1	Q13291	1	1	1	0		Carbonic anhydrase 4	CA4	P22748	0	1	0	1		Fibroblast growth factor 21	FGF-21	Q9NSA1	0	0	0	0		Tumor necrosis factor receptor superfamily member 10C	TNFRSF10C	O14798	0	0	0	0
Transforming growth factor alpha	TGF-alpha	P01135	0	0	0	0		Receptor-type tyrosine-protein phosphatase S	PTPRS	Q13332	2	3	0	0		Polymeric immunoglobulin receptor	PIgR	P01833	0	0	0	0		Growth/differentiation factor 15	GDF-15	Q99988	0	0	0	0
Monocyte chemotactic protein 4	MCP-4	Q99616	0	0	0	0		Mannose-binding protein C	MBL2	P11226	0	0	0	0		Receptor for advanced glycosylation end products	RAGE	Q15109	0	0	0	0		E-selectin	SELE	P16581	0	0	0	0
Eotaxin-1	CCL11	P51671	0	0	0	0		Metalloproteinase inhibitor 1	TIMP1	P01033	0	0	0	0		Superoxide dismutase [Mn], mitochondrial	SOD2	P04179	0	0	0	0		Azurocidin	AZU1	P20160	0	0	0	0
Tumor necrosis factor ligand superfamily member 14	TNFSF14	O43557	0	0	0	0		Angiopoietin-related protein 3	ANGPTL3	Q9Y5C1	0	0	0	0		Chymotrypsin C	CTRC	Q99895	0	0	0	0		Protein delta homolog 1	DLK-1	P80370	0	0	0	0
Fibroblast growth factor 23	FGF-23	Q9GZV9	0	0	0	0		Regenerating islet-derived protein 3-alpha	REG3A	Q06141	11	11	10	11		Fibroblast growth factor 23	FGF-23	Q9GZV9	0	0	0	0		Spondin-1	SPON1	Q9HCB6	3	2	1	0
Interleukin-10 receptor subunit alpha	IL-10RA	Q13651	2	4	2	2		Superoxide dismutase [Cu-Zn]	SOD1	P00441	7	2	10	10		Spondin-2	SPON2	Q9BUD6	0	0	0	0		Myeloperoxidase	MPO	P05164	0	0	0	0
Fibroblast growth factor 5	FGF-5	Q8NF90	2	3	0	2		Membrane cofactor protein	CD46	P15529	0	0	0	0		Growth hormone	GH	P01241	0	0	0	0		C-X-C motif chemokine 16	CXCL16	Q9H2A7	0	0	0	0
Matrix metalloproteinase-1	MMP-1	P03956	0	0	0	0		Integrin alpha-M	ITGAM	P11215	9	9	6	8		Follistatin	FS	P19883	0	0	0	0		Interleukin-6 receptor subunit alpha	IL-6RA	P08887	0	0	0	0
Leukemia inhibitory factor receptor	LIF-R	P42702	0	0	0	0		Tenascin	TNC	P24821	0	0	0	0		Lactoylglutathione lyase	GLO1	Q04760	0	0	0	0		Resistin	RETN	Q9HD89	0	0	0	0
Fibroblast growth factor 21	FGF-21	Q9NSA1	0	0	0	0		Nidogen-1	NID1	P14543	0	0	0	0		SLAM family member 5	CD84	Q9UIB8	0	0	0	0		Insulin-like growth factor-binding protein 1	IGFBP-1	P08833	0	0	0	0
C-C motif chemokine 19	CCL19	Q99731	0	0	0	0		Complement factor H-related protein 5	CFHR5	Q9BXR6	0	0	0	0		Pappalysin-1	PAPPA	Q13219	8	7	5	7		Chitotriosidase-1	CHIT1	Q13231	0	0	0	0
Interleukin-15 receptor subunit alpha	IL-15RA	Q13261	7	5	3	0		SPARC-like protein 1	SPARCL1	Q14515	0	0	0	0		Serpin A12	SERPINA12	Q8IW75	3	2	1	2		Tartrate-resistant acid phosphatase type 5	TR-AP	P13686	0	0	0	0
Interleukin-10 receptor subunit beta	IL-10RB	Q08334	0	0	0	0		Plexin-B2	PLXNB2	O15031	0	0	0	0		Renin	REN	P00797	0	0	0	0		C-C motif chemikine 22	CCL22	O00626	0	0	0	0
Interleukin-22 receptor subunit alpha-1	IL-22 RA1	Q8N6P7	11	11	11	11		Multiple epidermal growth factor-like domains protein 9	MEGF9	Q9H1U4	0	0	0	0		2,4-dienoyl-CoA reductase, mitochondrial	DECR1	Q16698	0	0	6	1		Pulmonary surfactant-associated protein D	PSP-D	P35247	0	0	0	0
Interleukin-18 receptor 1	IL-18R1	Q13478	0	0	0	0		Angiogenin	ANG	P03950	0	0	0	0		Tyrosine-protein kinase Mer	MERTK	Q12866	0	0	0	0		Elafin	PI3	P19957	0	0	0	0
Programmed cell death 1 ligand 1	PD-L1	Q9NZQ7	0	0	0	0		Beta-galactoside alpha-2,6-sialyltransferase 1	ST6GAL1	P15907	0	0	0	0		Kidney injury molecule 1	KIM-1	Q96D42	0	0	0	0		Epithelial cell adhesion molecule	Ep-CAM	P16422	0	0	0	0
Beta-nerve growth factor	Beta-NGF	P01138	0	0	0	0		Dipeptidyl peptidase 4	DPP4	P27487	0	0	0	0		Thrombospondin-2	THBS2	P35442	0	0	0	0		Aminopeptidase N	AP-N	P15144	0	0	0	0
C-X-C motif chemokine 5	CXCL5	P42830	0	0	0	0		Lithostathine-1-alpha	REG1A	P05451	0	0	0	0		Thrombomodulin	TM	P07204	0	0	0	0		Tyrosine-protein kinase receptor UFO	AXL	P30530	0	0	0	0
TNF-related activation-induced cytokine	TRANCE	O14788	0	0	0	0		Glutaminyl-peptide cyclotransferase	QPCT	Q16769	0	0	0	0		V-set and immunoglobulin domain-containing protein 2	VSIG2	Q96IQ7	1	3	1	3		Interleukin-1 receptor type 1	IL-1RT1	P14778	0	0	0	0
Hepatocyte growth factor	HGF	P14210	0	0	0	0		Ficolin-2	FCN2	Q15485	0	0	0	0		Protein AMBP	AMBP	P02760	0	0	0	0		Matrix metalloproteinase-2	MMP-2	P08253	0	0	0	0
Interleukin-12 subunit beta	IL-12B	P29460	0	0	0	0		Fetuin-B	FETUB	Q9UGM5	0	0	0	0		Prolargin	PRELP	P51888	0	0	0	0		Tumor necrosis factor receptor superfamily member 6	FAS	P25445	0	0	0	0
Interleukin-24	IL-24	Q13007	10	10	10	11		Liver carboxylesterase 1	CES1	P23141	4	2	6	2		Heme oxygenase 1	HO-1	P09601	0	0	0	0		Myoglobin	MB	P02144	0	0	0	0
Interleukin-13	IL-13	P35225	11	11	11	11		Cartilage acidic protein 1	CRTAC1	Q9NQ79	1	0	0	0		Lymphotactin	XCL1	P47992	0	0	0	0		Tumor necrosis factor ligand superfamily member 13B	TNFSF13B	Q9Y275	0	0	0	0
Artemin	ARTN	Q5T4W7	7	6	5	6		Transcobalamin-2	TCN2	P20062	0	0	0	0		Pro-interleukin-16	IL16	Q14005	0	0	0	0		Myeloblastin	PRTN3	P24158	0	0	0	0
Matrix metalloproteinase-10	MMP-10	P09238	0	0	0	0		Trypsin-2	PRSS2	P07478	0	0	0	0		Sortilin	SORT1	Q99523	0	0	0	0		Proprotein convertase subtilisin/kexin type 9	PCSK9	Q8NBP7	0	0	0	0
Interleukin-10	IL-10	P22301	0	0	0	0		Intercellular adhesion molecule 3	ICAM3	P32942	0	0	0	0		Carcinoembryonic antigenrelated cell adhesion molecule 8	CEACAM8	P31997	0	0	0	0		Urokinase plasminogen activator surface receptor	U-PAR	Q03405	0	0	0	0
Tumor necrosis factor	TNF	P01375	11	11	11	11		Serum amyloid A-4 protein	SAA4	P35542	0	0	0	0		Pentraxin-related protein PTX3	PTX3	P26022	0	0	0	2		Osteopontin	OPN	P10451	0	0	0	0
C-C motif chemokine 23	CCL23	P55773	0	0	0	0		Beta-Ala-His dipeptidase	CNDP1	Q96KN2	0	0	0	0		P-selectin glycoprotein ligand 1	PSGL-1	Q14242	0	0	0	0		Cathepsin D	CTSD	P07339	0	0	0	0
T-cell surface glycoprotein CD5	CD5	P06127	0	0	0	0		Low affinity immunoglobulin gamma Fc region receptor II-a	FCGR2A	P12318	0	0	0	0		C-C motif chemokine 17	CCL17	Q92583	0	0	0	0		Peptidoglycan recognition protein 1	PGLYRP1	O75594	0	0	0	0
Macrophage inflammatory protein 1-alpha	MIP-1 alpha	P10147	0	0	0	0		Neuropilin-1	NRP1	O14786	0	0	0	0		C-C motif chemokine 3	CCL3	P10147	0	0	0	0		Carboxypeptidase A1	CPA1	P15085	0	0	0	0
Fms-related tyrosine kinase 3 ligand	Flt3L	P49771	0	0	0	0		EGF-containing fibulin-like extracellular matrix protein 1	EFEMP1	Q12805	0	0	0	0		Matrix metalloproteinase-7	MMP-7	P09237	0	0	0	0		Junctional adhesion molecule A	JAM-A	Q9Y624	0	0	0	0
C-X-C motif chemokine 6	CXCL6	P80162	0	0	0	0		T-cell immunoglobulin and mucin domain-containing protein 4	TIMD4	Q96H15	0	0	0	0		Low affinity immunoglobulin gamma Fc region receptor II-b	IgG Fc receptor II-b	P31994	3	2	2	2		Galectin-4	Gal-4	P56470	0	0	0	0
C-X-C motif chemokine 10	CXCL10	P02778	0	0	0	0		Prolyl endopeptidase FAP	FAP	Q12884	8	11	6	8		Melusin	ITGB1BP2	Q9UKP3	7	3	11	11		Interleukin-1 receptor type 2	IL-1RT2	P27930	0	0	0	0
Eukaryotic translation initiation factor 4E-binding protein 1	4E-BP1	Q13541	0	0	0	0		Tyrosine-protein kinase receptor Tie-1	TIE1	P35590	0	0	0	0		Decorin	DCN	P07585	0	0	0	0		Tyrosine-protein phosphatase non-receptor type substrate 1	SHPS-1	P78324	0	0	0	0
Interleukin-20	IL-20	Q9NYY1	11	11	11	11		Thrombospondin-4	THBS4	P35443	0	0	0	0		Dickkopf-related protein 1	Dkk-1	O94907	0	0	0	0		C-C motif chemokine 15	CCL15	Q16663	0	0	0	0
SIR2-like protein 2	SIRT2	Q8IXJ6	0	0	11	3		Coagulation factor VII	F7	P08709	0	0	0	0		Lipoprotein lipase	LPL	P06858	0	0	0	0		Caspase-3	CASP-3	P42574	0	0	0	0
C-C motif chemokine 28	CCL28	Q9NRJ3	0	0	0	0		Platelet glycoprotein Ib alpha chain	GP1BA	P07359	0	0	0	0		Prostasin	PRSS8	Q16651	0	0	0	0		Urokinase-type plasminogen activator	uPA	P00749	0	0	0	0
Delta and Notch-like epidermal growth factor-related receptor	DNER	Q8NFT8	0	0	0	0		Lymphatic vessel endothelial hyaluronic acid receptor 1	LYVE1	Q9Y5Y7	0	0	0	0		Agouti-related protein	AGRP	O00253	0	0	0	0		Carboxypeptidase B	CPB1	P15086	0	0	0	0
Protein S100-A12	EN-RAGE	P80511	0	0	0	0		Carbonic anhydrase 3	CA3	P07451	2	1	3	2		Proheparin-binding EGF-like growth factor	HB-EGF	Q99075	0	0	0	0		Chitinase-3-like protein 1	CHI3L1	P36222	0	0	0	0
CD40L receptor	CD40	P25942	0	0	0	0		Transforming growth factor beta receptor type 3	TGFBR3	Q03167	1	0	1	0		Growth/differentiation factor 2	GDF-2	Q9UK05	0	0	0	0		ST2 protein	ST2	Q01638	0	0	0	0
Interleukin-33	IL-33	O95760	11	11	11	11		Neutrophil defensin 1	DEFA1	P59665	3	5	2	5		Fatty acid-binding protein, intestinal	FABP2	P12104	0	0	0	0		Tissue-type plasminogen activator	t-PA	P00750	0	0	0	0
Interferon gamma	IFN-gamma	P01579	11	11	11	11		CD59 glycoprotein	CD59	P13987	0	0	0	0		Thrombopoietin	THPO	P40225	0	0	0	0		Secretoglobin family 3A member 2	SCGB3A2	Q96PL1	0	0	0	0
Fibroblast growth factor 19	FGF-19	O95750	0	0	0	0		Apolipoprotein M	APOM	O95445	0	0	0	0		Macrophage receptor MARCO	MARCO	Q9UEW3	0	0	0	0		Epidermal growth factor receptor	EGFR	P00533	0	0	0	0
Interleukin-4	IL-4	P05112	9	11	9	11		Oncostatin-M-specific receptor subunit beta	OSMR	Q99650	0	0	0	0		Gastrotropin	GT	P51161	4	10	2	6		Insulin-like growth factor-binding protein 7	IGFBP-7	Q16270	0	0	0	0
Leukemia inhibitory factor	LIF	P15018	9	10	9	10		Leukocyte immunoglobulin-like receptor subfamily B member 2	LILRB2	Q8N423	0	0	0	0		Natriuretic peptides B	BNP	P16860	9	11	11	11		Complement component C1q receptor	CD93	Q9NPY3	0	0	0	0
Neurturin	NRTN	Q99748	11	11	10	10		Uromodulin	UMOD	P07911	6	8	4	9		Matrix metalloproteinase-12	MMP-12	P39900	0	0	0	0		Interleukin-18-binding protein	IL-18BP	O95998	0	0	0	0
Monocyte chemotactic protein 2	MCP-2	P80075	0	0	0	0		C-C motif chemokine 18	CCL18	P55774	0	0	0	0		Angiotensin-converting enzyme 2	ACE2	Q9BYF1	0	0	0	0		Collagen alpha-1(I) chain	COL1A1	P02452	0	0	0	0
Caspase 8	CASP-8	Q14790	0	0	2	2		Collagen alpha-1(XVIII) chain	COL18A1	P39060	0	0	0	0		Programmed cell death 1 ligand 2	PD-L2	Q9BQ51	0	0	0	0		Paraoxonase (PON 3)	PON3	Q15166	0	0	0	0
C-C motif chemokine 25	CCL25	O15444	0	0	0	0		Neutrophil gelatinase-associated lipocalin	LCN2	P80188	0	0	0	0		Cathepsin L1	CTSL1	P07711	0	0	0	0		Cathepsin Z	CTSZ	Q9UBR2	0	0	0	0
Fractalkine	CX3CL1	P78423	0	0	0	0		Mast/stem cell growth factor receptor Kit	KIT	P10721	0	0	0	0		Osteoclast-associated immunoglobulin-like receptor	hOSCAR	Q8IYS5	0	0	0	0		Matrix metalloproteinase-3	MMP-3	P08254	0	0	0	0
Tumor necrosis factor receptor superfamily member 9	TNFRSF9	Q07011	0	0	0	0		Complement C1q tumor necrosis factor-related protein 1	C1QTNF1	Q9BXJ1	0	0	0	0		Tumor necrosis factor receptor superfamily member 13B	TNFRSF13B	O14836	0	0	0	0		Retinoic acid receptor responder protein 2	RARRES2	Q99969	0	0	0	0
Neurotrophin-3	NT-3	P20783	5	5	4	5		Membrane primary amine oxidase	AOC3	Q16853	0	0	0	0		Protein-glutamine gamma-glutamyltransferase 2	TGM2	P21980	0	0	0	0		Intercellular adhesion molecule 2	ICAM-2	P13598	0	0	0	0
Tumor necrosis factor (Ligand) superfamily, member 12	TWEAK	O43508	0	0	0	0		Growth arrest-specific protein 6	GAS6	Q14393	0	0	0	0		Leptin	LEP	P41159	0	0	0	0		Kallikrein-6	KLK6	Q92876	0	0	0	0
C-C motif chemokine 20	CCL20	P78556	0	0	0	0		Ig lambda-2 chain C regions	IGLC2	P0CG05	0	0	0	0		Carbonic anhydrase 5A, mitochondrial	CA5A	P35218	8	6	8	5		Platelet-derived growth factor subunit A	PDGF subunit A	P04085	0	0	0	0
Sulfotransferase 1A1	ST1A1	P50225	0	1	2	2		Platelet-activating factor acetylhydrolase	PLA2G7	Q13093	6	9	3	6		Heat shock 27 kDa protein	HSP 27	P04792	0	0	0	0		Tumor necrosis factor receptor 1	TNF-R1	P19438	0	0	0	0
STAM-binding protein	STAMPB	O95630	0	0	0	0		Tenascin-X	TNXB	P22105	1	3	1	1		T-cell surface glycoprotein CD4	CD4	P01730	0	0	0	0		Insulin-like Growth Factor-Binding Protein 2	IGFBP-2	P18065	0	0	0	0
Interleukin-5	IL-5	P05113	9	9	9	9		Microfibrillar-associated protein 5	MFAP5	Q13361	1	0	0	0		NF-kappa-B essential modulator	NEMO	Q9Y6K9	0	0	4	0		von Willebrand factor	vWF	P04275	0	0	0	0
Adenosine Deaminase	ADA	P00813	0	0	0	0		Vasorin	VASN	Q6EMK4	0	0	0	0		Vascular endothelial growth factor D	VEGF-D	O43915	0	0	0	0		Platelet endothelial cell adhesion molecule	PECAM-1	P16284	0	0	0	0
TNF-beta	TNFB	P01374	0	0	0	0		Leukocyte immunoglobulin-like receptor subfamily B member 5	LILRB5	O75023	0	0	0	0		Poly [ADP-ribose] polymerase 1	PARP-1	P09874	7	6	10	11		N-terminal prohormone brain natriuretic peptide	NT-pro BNP	NA	5	4	7	8
Macrophage colony-stimulating factor 1	CSF-1	P09603	0	0	0	0		Complement C2	C2	P06681	0	0	0	0		Hydroxyacid oxidase 1	HAOX1	Q9UJM8	1	0	1	0		C-C motif chemokine 16	CCL16	O15467	0	0	0	0
