# Supplementary material for: Comparative analysis of obesity-related cardiometabolic and renal biomarkers in human plasma and serum
Source: Sci Rep. 2019 Oct 28;9:15385. doi: 10.1038/s41598-019-51673-0 (PMC6817872; doi:10.1038/s41598-019-51673-0)
Supplement: Supplementary file 3 — Supplementary Table S2. [file 41598_2019_51673_MOESM3_ESM.xlsx]

## Sheet: Lipids analyzed
Supplementary Table S2. The full list and names of the lipids analyzed.
Metabolite class	Parent Lipid	Class	HMDB ID	InChIKey	PubChem CID	KEGG	Common Abbreviaton	Instrumentation	Number of missing values
									Plasma		Serum
									Lean n=11	Obese n=11	Lean n=11	Obese n=11
Oxylipins	C20:4n6	TX	HMDB03252	XNRNNGPBEPRNAR-JQBLCGNGSA-N	5283137	C05963	TXB2	UPLC-API 6500 Q Trap	0	0	0	0
Oxylipins	C20:4n6	PG	HMDB01139	PXGPLTODNUVGFL-UAAPODJFSA-N	5283078	C00639	PGF2a	UPLC-API 6500 Q Trap	0	0	0	0
Oxylipins	C20:4n6	R-OH	HMDB04682	GCZRCCHPLVMMJE-RSPKXIRXSA-N	5312981		11-HETE	UPLC-API 6500 Q Trap	0	0	0	0
Oxylipins	C18:1n9	Diol	---	VACHUYIREGFMSP-SJORKVTESA-N	441460		9,10-DiHO	UPLC-API 6500 Q Trap	0	0	0	0
Oxylipins	C18:2n6	Diol	HMDB04705	CQSLTKIXAJTQGA-FLIBITNWSA-N	10236635	C14829	12,13-DiHOME	UPLC-API 6500 Q Trap	0	0	0	0
Oxylipins	C18:2n6	Diol	HMDB04704	XEBKSQSGNGRGDW-YFHOEESVSA-N	9966640	C14828	9,10-DiHOME	UPLC-API 6500 Q Trap	0	0	0	0
Oxylipins	C18:3n3	Diol	HMDB10208	LKLLJYJTYPVCID-OHPMOLHNSA-N	16061068	0	15,16-DiHODE	UPLC-API 6500 Q Trap	0	0	0	0
Oxylipins	C18:3n3	Diol	HMDB10221	QRHSEDZBZMZPOA-ZJSQCTGTSA-N	16061066	0	9,10-DiHODE	UPLC-API 6500 Q Trap	0	0	0	0
Oxylipins	C20:4n6	Diol	HMDB02265	SYAWGTIVOGUZMM-ILYOTBPNSA-N	5283147	C14775	14,15-DiHETrE	UPLC-API 6500 Q Trap	0	0	0	0
Oxylipins	C20:4n6	Diol	HMDB02314	LRPPQRCHCPFBPE-KROJNAHFSA-N	5283146	C14774	11,12-DiHETrE	UPLC-API 6500 Q Trap	0	0	0	0
Oxylipins	C20:4n6	Diol	HMDB02343	GFNYAPAJUNPMGH-QNEBEIHSSA-N	5283142	C14772	5,6-DiHETrE	UPLC-API 6500 Q Trap	0	0	0	0
Oxylipins	C20:5n3	Diol	HMDB10211	XYDVGNAQQFWZEF-JPURVOHMSA-N	16061120	0	17,18-DiHETE	UPLC-API 6500 Q Trap	0	0	0	0
Oxylipins	C22:6n3	Diol	HMDB10214	FFXKPSNQCPNORO-MBYQGORISA-N	16061148		19,20-DiHDoPE	UPLC-API 6500 Q Trap	0	0	0	0
Oxylipins	C18:2n6	R-OH	HMDB04667	HNICUWMFWZBIFP-IRQZEAMPSA-N	6443013	C14762	13-HODE	UPLC-API 6500 Q Trap	0	0	0	0
Oxylipins	C18:2n6	R-OH	HMDB10223	NPDSHTNEKLQQIJ-SIGMCMEVSA-N	5282945	C14767	9-HODE	UPLC-API 6500 Q Trap	0	0	0	0
Oxylipins	C18:3n3	R-OH	HMDB10203	KLLGGGQNRTVBSU-JDTPQGGVSA-N	10469728	0	13-HOTE	UPLC-API 6500 Q Trap	0	0	0	0
Oxylipins	C18:3n3	R-OH	HMDB10224	YUPHIKSLGBATJK-OBKPXJAFSA-N	53480359	0	9-HOTE	UPLC-API 6500 Q Trap	0	0	0	0
Oxylipins	C20:4n6	R-OH	HMDB03876	JSFATNQSLKRBCI-VAEKSGALSA-N	5280724	C04742	15-HETE	UPLC-API 6500 Q Trap	0	0	0	0
Oxylipins	C20:4n6	R-OH	HMDB06111	ZNHVWPKMFKADKW-FYMOKONMSA-N	5312983	0	12-HETE	UPLC-API 6500 Q Trap	0	0	0	0
Oxylipins	C20:4n6	R-OH	HMDB11134	KGIJOOYOSFUGPC-JGKLHWIESA-N	5280733	C04805	5-HETE	UPLC-API 6500 Q Trap	0	0	0	0
Oxylipins	C20:5n3	R-OH	HMDB10202	MCRJLMXYVFDXLS-QGQBRVLBSA-N	10041593	0	12-HEPE	UPLC-API 6500 Q Trap	0	0	0	0
Oxylipins	C20:5n3	R-OH	HMDB05081	FTAGQROYQYQRHF-FCWZHQICSA-N	6439678	0	5-HEPE	UPLC-API 6500 Q Trap	0	0	0	0
Oxylipins	C22:6n3	R-OH	HMDB60044	ZNEBXONKCYFJAF-BGKMTWLOSA-N	11566378	0	14-HDoHE	UPLC-API 6500 Q Trap	4	1	0	1
Oxylipins	C22:6n3	R-OH	HMDB60049	IFRKCNPQVIJFAQ-JGDWKEERSA-N	53394255	0	4-HDoHE	UPLC-API 6500 Q Trap	0	0	0	0
Oxylipins	C18:1n9	Epox	---	IMYZYCNQZDBZBQ-UHFFFAOYSA-N	15868		9(10)EpO	UPLC-API 6500 Q Trap	2	2	1	0
Oxylipins	C18:2n6	Epox	HMDB04702	CCPPLLJZDQAOHD-FLIBITNWSA-N	5356421	0	12(13)-EpOME	UPLC-API 6500 Q Trap	0	0	0	0
Oxylipins	C18:2n6	Epox	HMDB04704	XEBKSQSGNGRGDW-YFHOEESVSA-N	9966640	C14828	9(10)-EpOME	UPLC-API 6500 Q Trap	0	0	0	0
Oxylipins	C18:3n3	Epox	HMDB10206	HKSDVVJONLXYKL-OHPMOLHNSA-N	16061062	0	15(16)-EpODE	UPLC-API 6500 Q Trap	0	0	0	0
Oxylipins	C18:2n6	Epox,R=O	HMDB13623	RCMABBHQYMBYKV-BUHFOSPRSA-N	5283007		12(13)Ep-9-KODE	UPLC-API 6500 Q Trap	2	0	2	1
Oxylipins	C18:2n6	R=O	HMDB04669	LUZSWWYKKLTDHU-ZJHFMPGASA-N	9839084	C14766	9-KODE	UPLC-API 6500 Q Trap	0	2	2	2
PUFAS	0	PUFA	HMDB00673	OYHQOLUKZRVURQ-HZJYTTRNSA-N	5280450	C01595	LA	UPLC-API 6500 Q Trap	0	0	0	0
PUFAS	0	PUFA	HMDB01388	DTOSIQBPPRVQHS-PDBXOOCHSA-N	5280934	0	aLA	UPLC-API 6500 Q Trap	0	0	0	0
PUFAS	0	HUFA	HMDB01043	YZXBAPSDXZZRGB-DOFZRALJSA-N	444899	0	AA	UPLC-API 6500 Q Trap	0	0	0	0
PUFAS	0	HUFA	HMDB01999	JAZBEHYOTPTENJ-JLNKQSITSA-N	446284	0	EPA	UPLC-API 6500 Q Trap	0	0	0	0
PUFAS	0	HUFA	HMDB02183	MBMBGCFOFBJSGT-KUBAVDMBSA-N	445580	0	DHA	UPLC-API 6500 Q Trap	0	0	0	0
Endocannabinoid	C18:1n9	Ethanolamide	HMDB02088	BOWVQLFMWHZBEF-KTKRTIGZSA-N	5283454	0	OEA	UPLC-API 6500 Q Trap	0	0	0	0
Endocannabinoid	C18:2n6	Ethanolamide	HMDB12252	KQXDGUVSAAQARU-HZJYTTRNSA-N	5283446	0	LEA	UPLC-API 6500 Q Trap	0	0	0	0
Endocannabinoid	C18:3n3	Ethanolamide	HMDB13624	HBJXRRXWHSHZPU-PDBXOOCHSA-N	5283449	0	aLEA	UPLC-API 6500 Q Trap	0	0	0	0
Endocannabinoid	C20:3n6	Ethanolamide	HMDB13625	ULQWKETUACYZLI-QNEBEIHSSA-N	5282272	C13828	DGLA EA	UPLC-API 6500 Q Trap	0	0	0	0
Endocannabinoid	C20:4n6	Ethanolamide	HMDB04080	LGEQQWMQCRIYKG-DOFZRALJSA-N	5281969	C11695	AEA	UPLC-API 6500 Q Trap	0	0	0	0
Endocannabinoid	C22:4n6	Ethanolamide	HMDB13626	FMVHVRYFQIXOAF-DOFZRALJSA-N	5282273	C13829	DEA	UPLC-API 6500 Q Trap	0	0	0	0
Endocannabinoid	C22:6n3	Ethanolamide	HMDB13627	CXWASNUDKUTFPQ-KUBAVDMBSA-N	53245830	0	DHEA	UPLC-API 6500 Q Trap	0	0	0	0
Endocannabinoid	C18:1n9	N-Acyl Glycine	HMDB13631	HPFXACZRFJDURI-KTKRTIGZSA-N	6436908	0	NO-Gly	UPLC-API 6500 Q Trap	0	0	0	0
Endocannabinoid	20:4n6	N-Acyl Glycine	HMDB05096	YLEARPUNMCCKMP-DOFZRALJSA-N	5283389	0	NA-Gly	UPLC-API 6500 Q Trap	0	0	0	0
Endocannabinoid	C18:1n9	1-Acyl Glycerol	HMDB11567	RZRNAYUHWVFMIP-QJRAZLAKSA-N	12178130		1-OGa	UPLC-API 6500 Q Trap	0	0	0	0
Endocannabinoid	C18:2n6	1-Acyl Glycerol	HMDB11568	WECGLUPZRHILCT-GSNKCQISSA-N	6436630		1-LGa	UPLC-API 6500 Q Trap	0	0	0	0
Endocannabinoid	C20:4n6	1-Acyl Glycerol	HMDB11578	DCPCOKIYJYGMDN-HUDVFFLJSA-N	16019980		1-AGa	UPLC-API 6500 Q Trap	0	0	0	0
Endocannabinoid	C18:1n9	2-Acyl Glycerol	HMDB11537	UPWGQKDVAURUGE-KTKRTIGZSA-N	5319879		2-OGa	UPLC-API 6500 Q Trap	0	0	0	0
Endocannabinoid	C18:2n6	2-Acyl Glycerol	HMDB11538	IEPGNWMPIFDNSD-HZJYTTRNSA-N	5365676		2-LGa	UPLC-API 6500 Q Trap	0	0	0	0
Endocannabinoid	C20:4n6	2-Acyl Glycerol	HMDB04666	RCRCTBLIHCHWDZ-DOFZRALJSA-N	5282280		2-AGa	UPLC-API 6500 Q Trap	0	0	0	0
Ceramides	0	Ceramide	0	ZKRPGPZHULJLKJ-JHRQRACZSA-N	5282310		C14 Ceramide	UPLC-API 4000 Q Trap	0	0	0	0
Ceramides	0	Ceramide	HMDB04949	YDNKGFDKKRUKPY-TURZORIXSA-N	5283564		C16 Ceramide	UPLC-API 4000 Q Trap	0	0	0	0
Ceramides	0	Ceramide	HMDB04948	OBFSLMQLPNKVRW-RHPAUOISSA-N	5283563	0	C18:1 Ceramide	UPLC-API 4000 Q Trap	0	0	0	0
Ceramides	0	Ceramide	HMDB04950	VODZWWMEJITOND-NXCSZAMKSA-N	5283565	0	C18 Ceramide	UPLC-API 4000 Q Trap	0	0	0	0
Ceramides	0	Ceramide	HMDB04951	XWBWIAOWSABHFI-NUKVNZTCSA-N	5283566	0	C20 Ceramide	UPLC-API 4000 Q Trap	0	0	0	0
Ceramides	0	Ceramide	HMDB04956	ZJVVOYPTFQEGPH-AUTSUKAISA-N	5283571	0	C24 Ceramide	UPLC-API 4000 Q Trap	0	0	0	0
Ceramides	0	Ceramide	HMDB11768	BPLYVSYSBPLDOA-WVILEFPPSA-N	5283577	0	C24 dihydroceramide	UPLC-API 4000 Q Trap	0	0	0	0
Sphingoid base	0	Sphingoid base	HMDB00252	WWUZIQQURGPMPG-CCEZHUSRSA-N	5353955	0	18:1 Sphingosine	UPLC-API 4000 Q Trap	0	0	0	0
SAT	0	0	HMDB00638	POULHZVOKOAJMA-UHFFFAOYSA-N	3893	0	C12:0	6890 GC-5973N MS	0	0	0	0
SAT	0	0	HMDB00806	TUNFSRHWOTWDNC-UHFFFAOYSA-N	11005	0	C14:0	6891 GC-5973N MS	0	0	0	0
SAT	0	0	HMDB00826	WQEPLUUGTLDZJY-UHFFFAOYSA-N	13849	0	C15:0	6892 GC-5973N MS	0	0	0	0
SAT	0	0	HMDB00220	IPCSVZSSVZVIGE-UHFFFAOYSA-N	985	0	C16:0	6893 GC-5973N MS	0	0	0	0
SAT	0	0	HMDB02259	KEMQGTRYUADPNZ-UHFFFAOYSA-N	10465	0	C17:0	6894 GC-5973N MS	0	0	0	0
SAT	0	0	HMDB00827	QIQXTHQIDYTFRH-UHFFFAOYSA-N	5281	0	C18:0	6895 GC-5973N MS	0	0	0	0
SAT	0	0	0	VKOBVWXKNCXXDE-UHFFFAOYSA-N	10467	0	C20:0	6896 GC-5973N MS	0	0	0	0
MUFA	0	0	HMDB03229	SECPZKHBENQXJG-FPLPWBNLSA-N	445638	0	C16:1n7	6897 GC-5973N MS	0	0	0	0
MUFA	0	0	HMDB12328	SECPZKHBENQXJG-BQYQJAHWSA-N	5282745	0	C16:1n7t	6896 GC-5973N MS	0	0	0	0
MUFA	0	0	HMDB00207	ZQPPMHVWECSIRJ-KTKRTIGZSA-N	445639	0	C18:1n9	6898 GC-5973N MS	0	0	0	0
MUFA	0	0	HMDB03231	UWHZIFQPPBDJPM-FPLPWBNLSA-N	5282761	0	C18:1n7	6899 GC-5973N MS	0	0	0	0
MUFA	0	0	HMDB02231	BITHHVVYSMSWAG-KTKRTIGZSA-N	5282768	0	C20:1n9	6901 GC-5973N MS	0	0	0	0
PUFA	0	0	HMDB00673	OYHQOLUKZRVURQ-HZJYTTRNSA-N	5280450	0	C18:2n6	6902 GC-5973N MS	0	0	0	0
PUFA	0	0	0	XSXIVVZCUAHUJO-HZJYTTRNSA-N	6439848	0	C20:2n6	6906 GC-5973N MS	3	1	1	3
PUFA			HMDB03797	JBYXPOFIGCOSSB-GOJKSUSPSA-N	5280644		C18:2(9c,11t)-CLA	6904 GC-5973N MS	0	0	0	0
PUFA	0	0	HMDB02925	HOBAELRKJCKHQD-QNEBEIHSSA-N	5280581	0	C20:3n6	6906 GC-5973N MS	0	0	0	0
HUFA	0	0	HMDB01043	YZXBAPSDXZZRGB-DOFZRALJSA-N	444899	0	C20:4n6	6908 GC-5973N MS	0	0	0	0
HUFA	0	0	HMDB02226	TWSWSIQAPQLDBP-DOFZRALJSA-N	5497181	0	C22:4n6	6909 GC-5973N MS	7	8	8	6
PUFA	0	0	HMDB01388	DTOSIQBPPRVQHS-PDBXOOCHSA-N	5280934	0	C18:3n3	6905 GC-5973N MS	0	0	0	0
HUFA	0	0	HMDB01999	JAZBEHYOTPTENJ-JLNKQSITSA-N	446284	0	C20:5n3	6912 GC-5973N MS	2	3	0	3
HUFA	0	0	HMDB06528	YUFFSWGQGVEMMI-RCHUDCCISA-N	5282850	0	C22:5n3	6913 GC-5973N MS	5	6	5	5
				a - monoacylglycerides were quantified as individual isomers but reported as sums of 1- and 2- acylglycerols due to isomerization prior to analysis.
