# Supplementary material for: Comparative analysis of obesity-related cardiometabolic and renal biomarkers in human plasma and serum
Source: Sci Rep. 2019 Oct 28;9:15385. doi: 10.1038/s41598-019-51673-0 (PMC6817872; doi:10.1038/s41598-019-51673-0)
Supplement: Supplementary file 4 — Supplementary Table S3. [file 41598_2019_51673_MOESM4_ESM.xlsx]

## Sheet: Annotation
Supplementary Table S3. Metascape result from the pathway enrichment analysis of proteins that differed significantly between plasma and serum.
Input ID	Gene ID	Type	Tax ID	Homologene Gene ID	Homologene Gene Tax ID	GO:0030593 neutrophil chemotaxis	GO:0071900 regulation of protein serine/t	GO:0006874 cellular calcium ion homeostas	GO:0022411 cellular component disassembly	hsa05323 Rheumatoid arthritis	GO:0010638 positive regulation of organel	GO:0043254 regulation of protein complex	hsa05200 Pathways in cancer	GO:0042060 wound healing	hsa05219 Bladder cancer	GO:0051302 regulation of cell division	M153 PID P75 NTR PATHWAY	GO:0043154 negative regulation of cystein	GO:0048015 phosphatidylinositol-mediated	R-HSA-186797 Signaling by PDGF	GO:2000401 regulation of lymphocyte migra
2149	2149	Gene_ID	H. sapiens	2149	H. sapiens	1	1	1	0	0	1	0	1	1	0	0	0	1	1	0	0
4316	4316	Gene_ID	H. sapiens	4316	H. sapiens	1	0	0	1	0	0	0	0	0	0	0	1	0	0	0	0
22943	22943	Gene_ID	H. sapiens	22943	H. sapiens	1	1	0	1	0	0	1	0	0	1	0	0	0	0	0	0
3315	3315	Gene_ID	H. sapiens	3315	H. sapiens	1	1	0	0	0	1	0	0	1	0	0	0	0	0	0	0
959	959	Gene_ID	H. sapiens	959	H. sapiens	1	1	0	0	0	0	0	0	1	0	0	0	0	0	0	0
7450	7450	Gene_ID	H. sapiens	7450	H. sapiens	0	1	0	0	0	0	0	1	1	0	0	0	0	0	0	0
3576	3576	Gene_ID	H. sapiens	3576	H. sapiens	1	0	0	0	1	1	0	1	0	1	0	0	0	0	0	0
6714	6714	Gene_ID	H. sapiens	6714	H. sapiens	1	1	1	0	0	1	1	1	1	1	0	0	1	0	1	0
4318	4318	Gene_ID	H. sapiens	4318	H. sapiens	1	0	0	1	1	1	0	1	0	1	0	0	1	0	0	0
4312	4312	Gene_ID	H. sapiens	4312	H. sapiens	1	0	0	1	1	0	1	1	0	1	0	0	0	0	0	0
5008	5008	Gene_ID	H. sapiens	5008	H. sapiens	1	1	0	0	0	0	0	0	0	0	1	0	0	0	0	0
11093	11093	Gene_ID	H. sapiens	11093	H. sapiens	1	0	0	0	0	0	0	0	1	0	0	0	0	0	0	0
7052	7052	Gene_ID	H. sapiens	7052	H. sapiens	1	0	1	0	0	0	0	0	0	0	0	0	0	0	0	0
8832	8832	Gene_ID	H. sapiens	8832	H. sapiens	1	0	0	0	0	0	0	1	0	0	0	0	0	0	0	0
4973	4973	Gene_ID	H. sapiens	4973	H. sapiens	1	0	0	0	0	0	0	1	0	0	0	0	0	0	0	0
6272	6272	Gene_ID	H. sapiens	6272	H. sapiens	0	0	0	0	0	1	0	0	0	0	0	1	0	0	0	0
6361	6361	Gene_ID	H. sapiens	6361	H. sapiens	1	0	0	0	1	0	0	0	0	0	0	0	0	0	0	0
3574	3574	Gene_ID	H. sapiens	3574	H. sapiens	1	0	0	0	0	0	0	0	0	0	0	0	0	0	0	0
8312	8312	Gene_ID	H. sapiens	8312	H. sapiens	1	1	0	1	0	0	0	1	0	0	0	0	0	0	0	0
284	284	Gene_ID	H. sapiens	284	H. sapiens	1	1	0	0	1	1	0	1	0	0	0	0	0	1	0	0
5154	5154	Gene_ID	H. sapiens	5154	H. sapiens	1	1	0	0	0	1	0	1	1	0	1	0	0	1	1	0
8074	8074	Gene_ID	H. sapiens	8074	H. sapiens	1	1	1	0	0	1	0	1	0	0	0	0	0	0	0	0
5054	5054	Gene_ID	H. sapiens	5054	H. sapiens	1	0	0	0	0	1	0	1	1	0	0	0	1	0	0	0
388372	388372	Gene_ID	H. sapiens	388372	H. sapiens	1	0	0	0	0	0	0	0	0	0	0	0	0	0	0	0
7066	7066	Gene_ID	H. sapiens	7066	H. sapiens	1	0	0	0	0	0	0	1	0	0	0	0	0	0	0	0
10417	10417	Gene_ID	H. sapiens	10417	H. sapiens	1	0	0	0	0	0	0	0	0	0	0	0	0	0	0	0
7040	7040	Gene_ID	H. sapiens	7040	H. sapiens	1	1	1	1	1	1	1	1	1	0	1	0	1	0	0	0
84735	84735	Gene_ID	H. sapiens	84735	H. sapiens	0	0	0	0	0	0	0	0	0	0	0	0	0	0	0	0
6283	6283	Gene_ID	H. sapiens	6283	H. sapiens	1	1	0	0	0	0	0	0	0	0	0	0	0	0	0	0
4319	4319	Gene_ID	H. sapiens	4319	H. sapiens	1	0	0	1	0	0	0	0	0	0	0	0	0	0	0	0
5155	5155	Gene_ID	H. sapiens	5155	H. sapiens	1	1	0	0	0	1	0	1	1	0	1	0	0	1	1	0
6355	6355	Gene_ID	H. sapiens	6355	H. sapiens	1	0	1	0	0	1	0	0	0	0	0	0	0	0	0	0
6789	6789	Gene_ID	H. sapiens	6789	H. sapiens	0	1	0	0	0	0	0	1	0	0	1	0	0	0	0	0
1634	1634	Gene_ID	H. sapiens	1634	H. sapiens	0	1	1	1	0	1	0	0	1	1	1	0	1	1	0	0
7039	7039	Gene_ID	H. sapiens	7039	H. sapiens	1	1	0	0	0	1	0	1	0	0	1	0	1	0	0	0
1666	1666	Gene_ID	H. sapiens	1666	H. sapiens	0	0	0	0	0	0	0	0	0	0	0	0	0	0	0	0
10617	10617	Gene_ID	H. sapiens	10617	H. sapiens	0	0	0	0	0	0	0	0	0	0	1	0	0	1	0	0
6357	6357	Gene_ID	H. sapiens	6357	H. sapiens	1	0	1	0	0	0	0	0	0	0	0	0	0	0	0	1
1839	1839	Gene_ID	H. sapiens	1839	H. sapiens	1	1	0	0	0	1	0	0	1	1	0	0	1	0	0	0
8740	8740	Gene_ID	H. sapiens	8740	H. sapiens	1	0	0	0	0	1	0	0	0	0	0	0	1	0	0	1
4811	4811	Gene_ID	H. sapiens	4811	H. sapiens	0	0	0	1	0	0	0	0	0	0	0	0	0	0	0	0
5806	5806	Gene_ID	H. sapiens	5806	H. sapiens	0	0	0	0	0	0	0	0	0	0	0	0	0	0	0	0
8517	8517	Gene_ID	H. sapiens	8517	H. sapiens	1	1	0	0	1	0	0	1	0	0	0	1	0	0	0	0
4321	4321	Gene_ID	H. sapiens	4321	H. sapiens	1	0	0	1	0	0	0	0	1	0	0	0	1	0	0	0
83886	83886	Gene_ID	H. sapiens	83886	H. sapiens	0	0	0	0	0	0	0	0	0	0	0	0	0	0	0	0
6347	6347	Gene_ID	H. sapiens	6347	H. sapiens	1	0	0	0	1	0	0	0	0	1	1	0	0	0	0	1
836	836	Gene_ID	H. sapiens	836	H. sapiens	1	1	0	1	1	1	0	1	1	0	0	1	1	0	0	0
3082	3082	Gene_ID	H. sapiens	3082	H. sapiens	1	1	0	0	0	1	0	1	0	0	0	0	1	1	0	0
1088	1088	Gene_ID	H. sapiens	1088	H. sapiens	1	0	0	0	0	0	0	1	0	0	0	0	0	0	0	0
6374	6374	Gene_ID	H. sapiens	6374	H. sapiens	1	0	0	0	1	0	0	0	0	0	0	0	0	0	0	0
6348	6348	Gene_ID	H. sapiens	6348	H. sapiens	1	0	1	0	1	1	0	0	0	0	0	0	0	0	0	1
6364	6364	Gene_ID	H. sapiens	6364	H. sapiens	1	0	0	0	1	1	0	0	1	0	0	0	0	0	0	1
6372	6372	Gene_ID	H. sapiens	6372	H. sapiens	1	0	0	0	1	0	0	0	0	0	0	0	0	0	0	0
6368	6368	Gene_ID	H. sapiens	6368	H. sapiens	1	0	1	0	0	0	0	0	0	0	0	0	0	0	0	0
22933	22933	Gene_ID	H. sapiens	22933	H. sapiens	0	1	0	0	0	1	1	0	0	0	1	0	1	1	0	0
7076	7076	Gene_ID	H. sapiens	7076	H. sapiens	1	0	0	1	0	0	0	1	1	0	0	0	0	0	0	0
6358	6358	Gene_ID	H. sapiens	6358	H. sapiens	1	0	1	0	0	0	0	0	0	0	0	0	0	0	0	0
2220	2220	Gene_ID	H. sapiens	2220	H. sapiens	1	0	0	0	0	0	0	0	0	0	0	0	0	0	0	0
8742	8742	Gene_ID	H. sapiens	8742	H. sapiens	1	0	0	0	0	0	0	0	0	0	0	0	0	0	0	0
2739	2739	Gene_ID	H. sapiens	2739	H. sapiens	0	0	0	0	0	0	0	0	0	0	0	0	0	0	0	0
6352	6352	Gene_ID	H. sapiens	6352	H. sapiens	1	1	1	0	1	1	0	0	0	0	0	0	0	1	0	1
6356	6356	Gene_ID	H. sapiens	6356	H. sapiens	1	0	1	0	1	1	1	0	0	0	0	0	0	0	0	1
7422	7422	Gene_ID	H. sapiens	7422	H. sapiens	1	1	0	0	1	1	1	1	0	1	1	0	1	0	0	1
566	566	Gene_ID	H. sapiens	566	H. sapiens	1	1	0	0	0	1	0	0	0	0	0	0	0	0	0	0
246778	246778	Gene_ID	H. sapiens	246778	H. sapiens	1	0	0	0	0	0	0	0	0	0	0	0	0	0	0	0
4803	4803	Gene_ID	H. sapiens	4803	H. sapiens	1	1	0	0	0	1	0	1	0	0	0	1	1	1	0	0
133	133	Gene_ID	H. sapiens	133	H. sapiens	1	0	1	0	0	1	0	0	1	0	0	0	0	0	0	0
8764	8764	Gene_ID	H. sapiens	8764	H. sapiens	1	0	0	0	0	0	0	0	0	0	0	0	0	0	0	0
7037	7037	Gene_ID	H. sapiens	7037	H. sapiens	0	0	1	0	0	0	0	0	0	0	0	0	0	0	0	0
999	999	Gene_ID	H. sapiens	999	H. sapiens	0	0	0	1	0	0	0	1	0	1	0	0	0	0	0	0
3689	3689	Gene_ID	H. sapiens	3689	H. sapiens	1	0	0	0	1	0	0	1	0	0	0	0	1	0	0	1
6375	6375	Gene_ID	H. sapiens	6375	H. sapiens	1	0	1	0	0	1	0	0	0	0	0	0	0	0	0	1
126014	126014	Gene_ID	H. sapiens	126014	H. sapiens	0	0	0	0	0	0	0	0	0	0	0	0	0	0	0	0
1978	1978	Gene_ID	H. sapiens	1978	H. sapiens	0	0	0	0	0	1	0	0	0	0	1	0	0	0	0	0
759	759	Gene_ID	H. sapiens	759	H. sapiens	1	0	0	0	0	0	0	0	0	0	0	0	0	0	0	0
920	920	Gene_ID	H. sapiens	920	H. sapiens	1	1	1	0	0	1	0	0	0	0	0	0	0	0	0	0
3425	3425	Gene_ID	H. sapiens	3425	H. sapiens	0	0	0	0	0	0	0	0	0	0	0	0	0	0	0	0
8795	8795	Gene_ID	H. sapiens	8795	H. sapiens	1	1	0	0	0	0	0	1	0	0	0	0	1	0	0	0
6480	6480	Gene_ID	H. sapiens	6480	H. sapiens	0	0	0	0	0	0	0	0	0	0	0	0	0	0	0	0
5327	5327	Gene_ID	H. sapiens	5327	H. sapiens	1	0	0	0	0	1	0	1	1	0	0	0	0	0	1	0
3557	3557	Gene_ID	H. sapiens	3557	H. sapiens	1	1	0	0	0	0	0	0	0	0	0	0	0	0	0	0
8792	8792	Gene_ID	H. sapiens	8792	H. sapiens	1	1	0	0	1	0	0	0	0	0	0	0	0	0	0	0
7056	7056	Gene_ID	H. sapiens	7056	H. sapiens	0	0	0	0	0	0	0	1	1	1	0	0	0	0	0	0
2919	2919	Gene_ID	H. sapiens	2919	H. sapiens	1	0	0	0	1	0	0	0	0	0	0	0	0	0	0	0
177	177	Gene_ID	H. sapiens	177	H. sapiens	1	1	1	0	0	1	0	0	1	0	0	0	1	0	0	0
2277	2277	Gene_ID	H. sapiens	2277	H. sapiens	1	0	0	0	0	1	0	1	0	0	1	0	0	0	0	0
8685	8685	Gene_ID	H. sapiens	8685	H. sapiens	1	0	0	0	0	0	0	0	0	0	0	0	0	0	0	0
6370	6370	Gene_ID	H. sapiens	6370	H. sapiens	1	0	0	0	0	0	0	0	0	0	0	0	0	0	0	0
5652	5652	Gene_ID	H. sapiens	5652	H. sapiens	0	0	0	0	0	0	0	0	0	0	0	0	0	0	0	0
8743	8743	Gene_ID	H. sapiens	8743	H. sapiens	1	0	0	0	0	1	0	0	0	0	0	0	1	0	0	0
6403	6403	Gene_ID	H. sapiens	6403	H. sapiens	1	0	0	0	0	1	1	1	1	0	0	0	0	1	0	0
6376	6376	Gene_ID	H. sapiens	6376	H. sapiens	1	0	0	0	0	0	0	0	1	0	0	0	0	0	0	0
7010	7010	Gene_ID	H. sapiens	7010	H. sapiens	1	1	0	0	1	1	0	1	0	0	0	0	0	1	0	0
5104	5104	Gene_ID	H. sapiens	5104	H. sapiens	1	0	0	0	0	0	0	1	1	0	0	0	0	0	0	0
7058	7058	Gene_ID	H. sapiens	7058	H. sapiens	0	0	0	0	0	0	0	0	0	0	0	0	0	0	1	0
114897	114897	Gene_ID	H. sapiens	114897	H. sapiens	1	0	1	0	0	0	0	0	1	0	0	0	0	0	0	0
6373	6373	Gene_ID	H. sapiens	6373	H. sapiens	1	0	1	0	0	0	0	0	0	0	0	0	0	0	0	0
8993	8993	Gene_ID	H. sapiens	8993	H. sapiens	0	0	0	0	0	0	0	0	0	0	0	0	0	0	0	0
6354	6354	Gene_ID	H. sapiens	6354	H. sapiens	1	0	1	0	1	1	0	0	0	0	0	0	0	0	0	1
4313	4313	Gene_ID	H. sapiens	4313	H. sapiens	1	0	0	1	0	1	0	1	0	1	0	0	1	0	0	0
7060	7060	Gene_ID	H. sapiens	7060	H. sapiens	1	0	0	0	0	1	0	0	0	0	1	0	0	0	1	0
5284	5284	Gene_ID	H. sapiens	5284	H. sapiens	0	0	0	0	0	1	0	0	0	0	0	0	1	0	0	0
4982	4982	Gene_ID	H. sapiens	4982	H. sapiens	1	0	0	0	0	0	0	0	0	0	0	0	0	0	0	0
4254	4254	Gene_ID	H. sapiens	4254	H. sapiens	1	1	0	0	0	0	0	1	0	0	0	0	0	0	0	0
1514	1514	Gene_ID	H. sapiens	1514	H. sapiens	1	0	0	1	1	0	0	0	0	0	0	0	1	0	0	0
5657	5657	Gene_ID	H. sapiens	5657	H. sapiens	1	0	0	1	0	0	0	1	1	0	0	0	0	0	0	0
6369	6369	Gene_ID	H. sapiens	6369	H. sapiens	1	0	0	0	0	1	1	0	0	0	0	0	0	0	0	1
958	958	Gene_ID	H. sapiens	958	H. sapiens	1	1	1	0	0	1	0	0	1	0	0	0	0	0	0	0
3977	3977	Gene_ID	H. sapiens	3977	H. sapiens	1	0	0	0	0	0	0	0	0	0	0	0	0	0	0	0
5329	5329	Gene_ID	H. sapiens	5329	H. sapiens	1	0	0	0	0	1	0	1	1	1	0	0	1	0	0	0
4314	4314	Gene_ID	H. sapiens	4314	H. sapiens	1	0	0	1	1	0	1	0	0	0	0	1	1	0	0	0

## Sheet: Enrichment
Supplementary Table S3. Metascape result from the pathway enrichment analysis of proteins that differed significantly between plasma and serum.
GroupID	Category	Term	Description	LogP	Log(q-value)	InTerm_InList	Genes	Symbols
1_Summary	GO Biological Processes	GO:0030593	neutrophil chemotaxis	-6.07987	-1.86727	25/34	2919,3557,3576,3689,6283,6347,6348,6352,6354,6355,6356,6357,6358,6361,6364,6368,6369,6370,6372,6373,6374,6375,6376,7060,388372,284,1514,1839,2220,2277,3082,3574,4254,4312,4313,4314,4316,4318,4319,4321,4803,5008,5054,5104,5154,5155,5327,7039,7040,7052,7066,7076,7422,8074,8740,8742,8743,11093,114897,5657,177,920,958,959,2149,6714,7010,8312,8517,8685,8792,22943,133,4982,246778,566,759,836,3977,8764,…	CXCL1,IL1RN,CXCL8,ITGB2,S100A12,CCL2,CCL3,CCL5,CCL7,CCL8,CCL11,CCL13,CCL14,CCL17,CCL20,CCL23,CCL24,CCL25,CXCL6,CXCL11,CXCL5,XCL1,CX3CL1,THBS4,CCL4L1,ANGPT1,CTSL,HBEGF,FCN2,VEGFD,HGF,IL7,KITLG,MMP1,MMP2,MMP3,MMP7,MMP9,MMP10,MMP12,NGF,OSM,SERPINE1,SERPINA5,PDGFA,PDGFB,PLAT,TGFA,TGFB1,TGM2,THPO,TIMP1,VEGFA,FGF23,TNFSF14,TNFSF12,TNFSF10,ADAMTS13,C1QTNF1,PRTN3,AGER,CD4,CD40,CD40LG,F2R,SRC,TEK,AXIN1,IK…
1_Member	GO Biological Processes	GO:0030593	neutrophil chemotaxis	-6.07987	-1.86727	25/34	2919,3557,3576,3689,6283,6347,6348,6352,6354,6355,6356,6357,6358,6361,6364,6368,6369,6370,6372,6373,6374,6375,6376,7060,388372	CXCL1,IL1RN,CXCL8,ITGB2,S100A12,CCL2,CCL3,CCL5,CCL7,CCL8,CCL11,CCL13,CCL14,CCL17,CCL20,CCL23,CCL24,CCL25,CXCL6,CXCL11,CXCL5,XCL1,CX3CL1,THBS4,CCL4L1
1_Member	Canonical Pathways	M5885	NABA MATRISOME ASSOCIATED	-5.75295	-1.86727	57/110	284,1514,1839,2220,2277,2919,3082,3557,3574,3576,4254,4312,4313,4314,4316,4318,4319,4321,4803,5008,5054,5104,5154,5155,5327,6283,6347,6348,6352,6354,6355,6356,6357,6358,6361,6364,6368,6369,6370,6372,6373,6374,6375,6376,7039,7040,7052,7066,7076,7422,8074,8740,8742,8743,11093,114897,388372	ANGPT1,CTSL,HBEGF,FCN2,VEGFD,CXCL1,HGF,IL1RN,IL7,CXCL8,KITLG,MMP1,MMP2,MMP3,MMP7,MMP9,MMP10,MMP12,NGF,OSM,SERPINE1,SERPINA5,PDGFA,PDGFB,PLAT,S100A12,CCL2,CCL3,CCL5,CCL7,CCL8,CCL11,CCL13,CCL14,CCL17,CCL20,CCL23,CCL24,CCL25,CXCL6,CXCL11,CXCL5,XCL1,CX3CL1,TGFA,TGFB1,TGM2,THPO,TIMP1,VEGFA,FGF23,TNFSF14,TNFSF12,TNFSF10,ADAMTS13,C1QTNF1,CCL4L1
1_Member	GO Biological Processes	GO:1990266	neutrophil migration	-5.68645	-1.86727	26/37	2919,3557,3576,3689,5657,6283,6347,6348,6352,6354,6355,6356,6357,6358,6361,6364,6368,6369,6370,6372,6373,6374,6375,6376,7060,388372	CXCL1,IL1RN,CXCL8,ITGB2,PRTN3,S100A12,CCL2,CCL3,CCL5,CCL7,CCL8,CCL11,CCL13,CCL14,CCL17,CCL20,CCL23,CCL24,CCL25,CXCL6,CXCL11,CXCL5,XCL1,CX3CL1,THBS4,CCL4L1
1_Member	GO Biological Processes	GO:0043410	positive regulation of MAPK cascade	-5.57659	-1.86727	42/73	177,284,920,958,959,2149,3082,3557,4803,5008,5154,5155,6283,6347,6348,6352,6354,6355,6356,6357,6358,6361,6364,6368,6369,6370,6375,6376,6714,7010,7039,7040,7066,7422,8074,8312,8517,8685,8792,22943,114897,388372	AGER,ANGPT1,CD4,CD40,CD40LG,F2R,HGF,IL1RN,NGF,OSM,PDGFA,PDGFB,S100A12,CCL2,CCL3,CCL5,CCL7,CCL8,CCL11,CCL13,CCL14,CCL17,CCL20,CCL23,CCL24,CCL25,XCL1,CX3CL1,SRC,TEK,TGFA,TGFB1,THPO,VEGFA,FGF23,AXIN1,IKBKG,MARCO,TNFRSF11A,DKK1,C1QTNF1,CCL4L1
1_Member	GO Biological Processes	GO:0070098	chemokine-mediated signaling pathway	-5.30687	-1.84059	22/30	2919,3576,6347,6348,6352,6354,6355,6356,6357,6358,6361,6364,6368,6369,6370,6372,6373,6374,6375,6376,7066,388372	CXCL1,CXCL8,CCL2,CCL3,CCL5,CCL7,CCL8,CCL11,CCL13,CCL14,CCL17,CCL20,CCL23,CCL24,CCL25,CXCL6,CXCL11,CXCL5,XCL1,CX3CL1,THPO,CCL4L1
1_Member	GO Biological Processes	GO:1990868	response to chemokine	-5.30687	-1.84059	22/30	2919,3576,6347,6348,6352,6354,6355,6356,6357,6358,6361,6364,6368,6369,6370,6372,6373,6374,6375,6376,7066,388372	CXCL1,CXCL8,CCL2,CCL3,CCL5,CCL7,CCL8,CCL11,CCL13,CCL14,CCL17,CCL20,CCL23,CCL24,CCL25,CXCL6,CXCL11,CXCL5,XCL1,CX3CL1,THPO,CCL4L1
1_Member	GO Biological Processes	GO:1990869	cellular response to chemokine	-5.30687	-1.84059	22/30	2919,3576,6347,6348,6352,6354,6355,6356,6357,6358,6361,6364,6368,6369,6370,6372,6373,6374,6375,6376,7066,388372	CXCL1,CXCL8,CCL2,CCL3,CCL5,CCL7,CCL8,CCL11,CCL13,CCL14,CCL17,CCL20,CCL23,CCL24,CCL25,CXCL6,CXCL11,CXCL5,XCL1,CX3CL1,THPO,CCL4L1
1_Member	GO Biological Processes	GO:0071621	granulocyte chemotaxis	-4.96473	-1.59671	25/37	2919,3557,3576,3689,6283,6347,6348,6352,6354,6355,6356,6357,6358,6361,6364,6368,6369,6370,6372,6373,6374,6375,6376,7060,388372	CXCL1,IL1RN,CXCL8,ITGB2,S100A12,CCL2,CCL3,CCL5,CCL7,CCL8,CCL11,CCL13,CCL14,CCL17,CCL20,CCL23,CCL24,CCL25,CXCL6,CXCL11,CXCL5,XCL1,CX3CL1,THBS4,CCL4L1
1_Member	GO Biological Processes	GO:0010469	regulation of signaling receptor activity	-4.90809	-1.59671	48/91	133,177,959,1839,2277,2919,3082,3557,3574,3576,4254,4803,4982,5008,5054,5154,5155,6347,6348,6352,6354,6355,6356,6357,6358,6361,6364,6368,6369,6370,6372,6373,6374,6375,6376,7039,7040,7060,7066,7076,7422,8074,8740,8742,8743,22943,246778,388372	ADM,AGER,CD40LG,HBEGF,VEGFD,CXCL1,HGF,IL1RN,IL7,CXCL8,KITLG,NGF,TNFRSF11B,OSM,SERPINE1,PDGFA,PDGFB,CCL2,CCL3,CCL5,CCL7,CCL8,CCL11,CCL13,CCL14,CCL17,CCL20,CCL23,CCL24,CCL25,CXCL6,CXCL11,CXCL5,XCL1,CX3CL1,TGFA,TGFB1,THBS4,THPO,TIMP1,VEGFA,FGF23,TNFSF14,TNFSF12,TNFSF10,DKK1,IL27,CCL4L1
1_Member	Canonical Pathways	M5883	NABA SECRETED FACTORS	-4.81362	-1.54364	41/74	284,1839,2277,2919,3082,3557,3574,3576,4254,4803,5008,5154,5155,6283,6347,6348,6352,6354,6355,6356,6357,6358,6361,6364,6368,6369,6370,6372,6373,6374,6375,6376,7039,7040,7066,7422,8074,8740,8742,8743,388372	ANGPT1,HBEGF,VEGFD,CXCL1,HGF,IL1RN,IL7,CXCL8,KITLG,NGF,OSM,PDGFA,PDGFB,S100A12,CCL2,CCL3,CCL5,CCL7,CCL8,CCL11,CCL13,CCL14,CCL17,CCL20,CCL23,CCL24,CCL25,CXCL6,CXCL11,CXCL5,XCL1,CX3CL1,TGFA,TGFB1,THPO,VEGFA,FGF23,TNFSF14,TNFSF12,TNFSF10,CCL4L1
1_Member	GO Biological Processes	GO:0097529	myeloid leukocyte migration	-4.7593	-1.52711	32/53	566,2277,2919,3557,3576,3689,5054,5155,5657,6283,6347,6348,6352,6354,6355,6356,6357,6358,6361,6364,6368,6369,6370,6372,6373,6374,6375,6376,7060,7422,8792,388372	AZU1,VEGFD,CXCL1,IL1RN,CXCL8,ITGB2,SERPINE1,PDGFB,PRTN3,S100A12,CCL2,CCL3,CCL5,CCL7,CCL8,CCL11,CCL13,CCL14,CCL17,CCL20,CCL23,CCL24,CCL25,CXCL6,CXCL11,CXCL5,XCL1,CX3CL1,THBS4,VEGFA,TNFRSF11A,CCL4L1
1_Member	GO Biological Processes	GO:0097530	granulocyte migration	-4.68507	-1.49279	26/40	2919,3557,3576,3689,5657,6283,6347,6348,6352,6354,6355,6356,6357,6358,6361,6364,6368,6369,6370,6372,6373,6374,6375,6376,7060,388372	CXCL1,IL1RN,CXCL8,ITGB2,PRTN3,S100A12,CCL2,CCL3,CCL5,CCL7,CCL8,CCL11,CCL13,CCL14,CCL17,CCL20,CCL23,CCL24,CCL25,CXCL6,CXCL11,CXCL5,XCL1,CX3CL1,THBS4,CCL4L1
1_Member	KEGG Pathway	hsa04062	Chemokine signaling pathway	-4.5577	-1.45045	22/32	2919,3576,6347,6348,6352,6354,6355,6356,6357,6358,6361,6364,6368,6369,6370,6372,6373,6374,6376,6714,8517,388372	CXCL1,CXCL8,CCL2,CCL3,CCL5,CCL7,CCL8,CCL11,CCL13,CCL14,CCL17,CCL20,CCL23,CCL24,CCL25,CXCL6,CXCL11,CXCL5,CX3CL1,SRC,IKBKG,CCL4L1
1_Member	GO Biological Processes	GO:0043408	regulation of MAPK cascade	-4.30584	-1.22492	42/79	177,284,920,958,959,2149,3082,3557,4803,5008,5154,5155,6283,6347,6348,6352,6354,6355,6356,6357,6358,6361,6364,6368,6369,6370,6375,6376,6714,7010,7039,7040,7066,7422,8074,8312,8517,8685,8792,22943,114897,388372	AGER,ANGPT1,CD4,CD40,CD40LG,F2R,HGF,IL1RN,NGF,OSM,PDGFA,PDGFB,S100A12,CCL2,CCL3,CCL5,CCL7,CCL8,CCL11,CCL13,CCL14,CCL17,CCL20,CCL23,CCL24,CCL25,XCL1,CX3CL1,SRC,TEK,TGFA,TGFB1,THPO,VEGFA,FGF23,AXIN1,IKBKG,MARCO,TNFRSF11A,DKK1,C1QTNF1,CCL4L1
1_Member	GO Biological Processes	GO:0043547	positive regulation of GTPase activity	-4.18226	-1.16553	20/29	958,2149,5657,6347,6348,6352,6354,6355,6356,6357,6358,6361,6364,6368,6369,6370,6375,6376,8312,388372	CD40,F2R,PRTN3,CCL2,CCL3,CCL5,CCL7,CCL8,CCL11,CCL13,CCL14,CCL17,CCL20,CCL23,CCL24,CCL25,XCL1,CX3CL1,AXIN1,CCL4L1
1_Member	GO Biological Processes	GO:0019221	cytokine-mediated signaling pathway	-4.10618	-1.11702	52/106	284,759,836,920,958,959,2919,3082,3557,3574,3576,3689,3977,4312,4313,4314,4318,4321,4982,5008,5155,5657,6347,6348,6352,6354,6355,6356,6357,6358,6361,6364,6368,6369,6370,6372,6373,6374,6375,6376,7040,7066,7076,7422,8517,8740,8742,8764,8792,8795,246778,388372	ANGPT1,CA1,CASP3,CD4,CD40,CD40LG,CXCL1,HGF,IL1RN,IL7,CXCL8,ITGB2,LIFR,MMP1,MMP2,MMP3,MMP9,MMP12,TNFRSF11B,OSM,PDGFB,PRTN3,CCL2,CCL3,CCL5,CCL7,CCL8,CCL11,CCL13,CCL14,CCL17,CCL20,CCL23,CCL24,CCL25,CXCL6,CXCL11,CXCL5,XCL1,CX3CL1,TGFB1,THPO,TIMP1,VEGFA,IKBKG,TNFSF14,TNFSF12,TNFRSF14,TNFRSF11A,TNFRSF10B,IL27,CCL4L1
1_Member	GO Biological Processes	GO:0006935	chemotaxis	-3.76395	-0.899735	42/82	177,284,566,1839,2277,2919,3082,3315,3557,3576,3689,5054,5154,5155,5329,6283,6347,6348,6352,6354,6355,6356,6357,6358,6361,6364,6368,6369,6370,6372,6373,6374,6375,6376,6714,7040,7060,7422,8740,8792,10417,388372	AGER,ANGPT1,AZU1,HBEGF,VEGFD,CXCL1,HGF,HSPB1,IL1RN,CXCL8,ITGB2,SERPINE1,PDGFA,PDGFB,PLAUR,S100A12,CCL2,CCL3,CCL5,CCL7,CCL8,CCL11,CCL13,CCL14,CCL17,CCL20,CCL23,CCL24,CCL25,CXCL6,CXCL11,CXCL5,XCL1,CX3CL1,SRC,TGFB1,THBS4,VEGFA,TNFSF14,TNFRSF11A,SPON2,CCL4L1
1_Member	GO Biological Processes	GO:0042330	taxis	-3.76395	-0.899735	42/82	177,284,566,1839,2277,2919,3082,3315,3557,3576,3689,5054,5154,5155,5329,6283,6347,6348,6352,6354,6355,6356,6357,6358,6361,6364,6368,6369,6370,6372,6373,6374,6375,6376,6714,7040,7060,7422,8740,8792,10417,388372	AGER,ANGPT1,AZU1,HBEGF,VEGFD,CXCL1,HGF,HSPB1,IL1RN,CXCL8,ITGB2,SERPINE1,PDGFA,PDGFB,PLAUR,S100A12,CCL2,CCL3,CCL5,CCL7,CCL8,CCL11,CCL13,CCL14,CCL17,CCL20,CCL23,CCL24,CCL25,CXCL6,CXCL11,CXCL5,XCL1,CX3CL1,SRC,TGFB1,THBS4,VEGFA,TNFSF14,TNFRSF11A,SPON2,CCL4L1
1_Member	GO Biological Processes	GO:0030595	leukocyte chemotaxis	-3.62797	-0.800155	32/58	566,2277,2919,3557,3576,3689,5054,5155,6283,6347,6348,6352,6354,6355,6356,6357,6358,6361,6364,6368,6369,6370,6372,6373,6374,6375,6376,7060,7422,8740,8792,388372	AZU1,VEGFD,CXCL1,IL1RN,CXCL8,ITGB2,SERPINE1,PDGFB,S100A12,CCL2,CCL3,CCL5,CCL7,CCL8,CCL11,CCL13,CCL14,CCL17,CCL20,CCL23,CCL24,CCL25,CXCL6,CXCL11,CXCL5,XCL1,CX3CL1,THBS4,VEGFA,TNFSF14,TNFRSF11A,CCL4L1
1_Member	GO Biological Processes	GO:0050900	leukocyte migration	-3.62017	-0.800155	44/88	284,566,1088,2277,2919,3557,3576,3689,4312,4318,4973,5054,5155,5657,6283,6347,6348,6352,6354,6355,6356,6357,6358,6361,6364,6368,6369,6370,6372,6373,6374,6375,6376,6403,6714,7010,7040,7060,7422,8740,8792,8795,8832,388372	ANGPT1,AZU1,CEACAM8,VEGFD,CXCL1,IL1RN,CXCL8,ITGB2,MMP1,MMP9,OLR1,SERPINE1,PDGFB,PRTN3,S100A12,CCL2,CCL3,CCL5,CCL7,CCL8,CCL11,CCL13,CCL14,CCL17,CCL20,CCL23,CCL24,CCL25,CXCL6,CXCL11,CXCL5,XCL1,CX3CL1,SELP,SRC,TEK,TGFB1,THBS4,VEGFA,TNFSF14,TNFRSF11A,TNFRSF10B,CD84,CCL4L1
1_Member	GO Biological Processes	GO:0043087	regulation of GTPase activity	-3.55214	-0.745916	20/31	958,2149,5657,6347,6348,6352,6354,6355,6356,6357,6358,6361,6364,6368,6369,6370,6375,6376,8312,388372	CD40,F2R,PRTN3,CCL2,CCL3,CCL5,CCL7,CCL8,CCL11,CCL13,CCL14,CCL17,CCL20,CCL23,CCL24,CCL25,XCL1,CX3CL1,AXIN1,CCL4L1
1_Member	GO Biological Processes	GO:0070374	positive regulation of ERK1 and ERK2 cascade	-3.39608	-0.641006	29/52	177,284,920,2149,5154,5155,6347,6348,6352,6354,6355,6356,6357,6358,6361,6364,6368,6369,6370,6375,6376,6714,7010,7040,7066,8074,8685,8792,388372	AGER,ANGPT1,CD4,F2R,PDGFA,PDGFB,CCL2,CCL3,CCL5,CCL7,CCL8,CCL11,CCL13,CCL14,CCL17,CCL20,CCL23,CCL24,CCL25,XCL1,CX3CL1,SRC,TEK,TGFB1,THPO,FGF23,MARCO,TNFRSF11A,CCL4L1
1_Member	GO Biological Processes	GO:0060326	cell chemotaxis	-3.31439	-0.582806	35/67	566,1839,2277,2919,3082,3315,3557,3576,3689,5054,5155,6283,6347,6348,6352,6354,6355,6356,6357,6358,6361,6364,6368,6369,6370,6372,6373,6374,6375,6376,7060,7422,8740,8792,388372	AZU1,HBEGF,VEGFD,CXCL1,HGF,HSPB1,IL1RN,CXCL8,ITGB2,SERPINE1,PDGFB,S100A12,CCL2,CCL3,CCL5,CCL7,CCL8,CCL11,CCL13,CCL14,CCL17,CCL20,CCL23,CCL24,CCL25,CXCL6,CXCL11,CXCL5,XCL1,CX3CL1,THBS4,VEGFA,TNFSF14,TNFRSF11A,CCL4L1
1_Member	GO Biological Processes	GO:0002548	monocyte chemotaxis	-3.27511	-0.556525	20/32	5054,5155,6283,6347,6348,6352,6354,6355,6356,6357,6358,6361,6364,6368,6369,6370,6375,6376,8792,388372	SERPINE1,PDGFB,S100A12,CCL2,CCL3,CCL5,CCL7,CCL8,CCL11,CCL13,CCL14,CCL17,CCL20,CCL23,CCL24,CCL25,XCL1,CX3CL1,TNFRSF11A,CCL4L1
1_Member	GO Biological Processes	GO:0070371	ERK1 and ERK2 cascade	-3.19764	-0.539043	29/53	177,284,920,2149,5154,5155,6347,6348,6352,6354,6355,6356,6357,6358,6361,6364,6368,6369,6370,6375,6376,6714,7010,7040,7066,8074,8685,8792,388372	AGER,ANGPT1,CD4,F2R,PDGFA,PDGFB,CCL2,CCL3,CCL5,CCL7,CCL8,CCL11,CCL13,CCL14,CCL17,CCL20,CCL23,CCL24,CCL25,XCL1,CX3CL1,SRC,TEK,TGFB1,THPO,FGF23,MARCO,TNFRSF11A,CCL4L1
1_Member	GO Biological Processes	GO:0070372	regulation of ERK1 and ERK2 cascade	-3.19764	-0.539043	29/53	177,284,920,2149,5154,5155,6347,6348,6352,6354,6355,6356,6357,6358,6361,6364,6368,6369,6370,6375,6376,6714,7010,7040,7066,8074,8685,8792,388372	AGER,ANGPT1,CD4,F2R,PDGFA,PDGFB,CCL2,CCL3,CCL5,CCL7,CCL8,CCL11,CCL13,CCL14,CCL17,CCL20,CCL23,CCL24,CCL25,XCL1,CX3CL1,SRC,TEK,TGFB1,THPO,FGF23,MARCO,TNFRSF11A,CCL4L1
1_Member	GO Biological Processes	GO:0048247	lymphocyte chemotaxis	-3.18766	-0.539043	18/28	6347,6348,6352,6354,6355,6356,6357,6358,6361,6364,6368,6369,6370,6373,6375,6376,8740,388372	CCL2,CCL3,CCL5,CCL7,CCL8,CCL11,CCL13,CCL14,CCL17,CCL20,CCL23,CCL24,CCL25,CXCL11,XCL1,CX3CL1,TNFSF14,CCL4L1
1_Member	GO Biological Processes	GO:0070555	response to interleukin-1	-3.13484	-0.513667	22/37	958,3557,3576,6347,6348,6352,6354,6355,6356,6357,6358,6361,6364,6368,6369,6370,6375,6376,6714,8517,8792,388372	CD40,IL1RN,CXCL8,CCL2,CCL3,CCL5,CCL7,CCL8,CCL11,CCL13,CCL14,CCL17,CCL20,CCL23,CCL24,CCL25,XCL1,CX3CL1,SRC,IKBKG,TNFRSF11A,CCL4L1
1_Member	GO Biological Processes	GO:0051345	positive regulation of hydrolase activity	-3.10765	-0.495262	25/44	836,958,2149,4803,5657,6347,6348,6352,6354,6355,6356,6357,6358,6361,6364,6368,6369,6370,6375,6376,7422,8312,8743,8795,388372	CASP3,CD40,F2R,NGF,PRTN3,CCL2,CCL3,CCL5,CCL7,CCL8,CCL11,CCL13,CCL14,CCL17,CCL20,CCL23,CCL24,CCL25,XCL1,CX3CL1,VEGFA,AXIN1,TNFSF10,TNFRSF10B,CCL4L1
1_Member	Reactome Gene Sets	R-HSA-500792	GPCR ligand binding	-3.09063	-0.495262	14/20	133,2149,2919,3576,6352,6357,6364,6368,6370,6372,6373,6374,6375,6376	ADM,F2R,CXCL1,CXCL8,CCL5,CCL13,CCL20,CCL23,CCL25,CXCL6,CXCL11,CXCL5,XCL1,CX3CL1
1_Member	GO Biological Processes	GO:0071674	mononuclear cell migration	-3.076	-0.488899	21/35	5054,5155,6283,6347,6348,6352,6354,6355,6356,6357,6358,6361,6364,6368,6369,6370,6375,6376,7040,8792,388372	SERPINE1,PDGFB,S100A12,CCL2,CCL3,CCL5,CCL7,CCL8,CCL11,CCL13,CCL14,CCL17,CCL20,CCL23,CCL24,CCL25,XCL1,CX3CL1,TGFB1,TNFRSF11A,CCL4L1
1_Member	GO Biological Processes	GO:0071347	cellular response to interleukin-1	-3.01976	-0.448751	20/33	958,3557,3576,6347,6348,6352,6354,6355,6356,6357,6358,6361,6364,6368,6369,6370,6375,6376,8517,388372	CD40,IL1RN,CXCL8,CCL2,CCL3,CCL5,CCL7,CCL8,CCL11,CCL13,CCL14,CCL17,CCL20,CCL23,CCL24,CCL25,XCL1,CX3CL1,IKBKG,CCL4L1
1_Member	GO Biological Processes	GO:0072676	lymphocyte migration	-2.91646	-0.368514	18/29	6347,6348,6352,6354,6355,6356,6357,6358,6361,6364,6368,6369,6370,6373,6375,6376,8740,388372	CCL2,CCL3,CCL5,CCL7,CCL8,CCL11,CCL13,CCL14,CCL17,CCL20,CCL23,CCL24,CCL25,CXCL11,XCL1,CX3CL1,TNFSF14,CCL4L1
1_Member	KEGG Pathway	hsa04060	Cytokine-cytokine receptor interaction	-2.75037	-0.283653	41/86	958,959,2277,2919,3082,3574,3576,3977,4254,4982,5008,5154,5155,6347,6348,6352,6354,6355,6356,6357,6358,6361,6364,6368,6369,6370,6372,6373,6374,6375,6376,7040,7066,7422,8740,8742,8743,8764,8792,8795,388372	CD40,CD40LG,VEGFD,CXCL1,HGF,IL7,CXCL8,LIFR,KITLG,TNFRSF11B,OSM,PDGFA,PDGFB,CCL2,CCL3,CCL5,CCL7,CCL8,CCL11,CCL13,CCL14,CCL17,CCL20,CCL23,CCL24,CCL25,CXCL6,CXCL11,CXCL5,XCL1,CX3CL1,TGFB1,THPO,VEGFA,TNFSF14,TNFSF12,TNFSF10,TNFRSF14,TNFRSF11A,TNFRSF10B,CCL4L1
1_Member	Reactome Gene Sets	R-HSA-373076	Class A/1 (Rhodopsin-like receptors)	-2.74377	-0.283653	13/19	2149,2919,3576,6352,6357,6364,6368,6370,6372,6373,6374,6375,6376	F2R,CXCL1,CXCL8,CCL5,CCL13,CCL20,CCL23,CCL25,CXCL6,CXCL11,CXCL5,XCL1,CX3CL1
1_Member	Reactome Gene Sets	R-HSA-375276	Peptide ligand-binding receptors	-2.74377	-0.283653	13/19	2149,2919,3576,6352,6357,6364,6368,6370,6372,6373,6374,6375,6376	F2R,CXCL1,CXCL8,CCL5,CCL13,CCL20,CCL23,CCL25,CXCL6,CXCL11,CXCL5,XCL1,CX3CL1
1_Member	GO Biological Processes	GO:0034341	response to interferon-gamma	-2.66854	-0.237983	18/30	958,6347,6348,6352,6354,6355,6356,6357,6358,6361,6364,6368,6369,6370,6375,6376,11093,388372	CD40,CCL2,CCL3,CCL5,CCL7,CCL8,CCL11,CCL13,CCL14,CCL17,CCL20,CCL23,CCL24,CCL25,XCL1,CX3CL1,ADAMTS13,CCL4L1
1_Member	GO Biological Processes	GO:0071346	cellular response to interferon-gamma	-2.61477	-0.189892	17/28	6347,6348,6352,6354,6355,6356,6357,6358,6361,6364,6368,6369,6370,6375,6376,11093,388372	CCL2,CCL3,CCL5,CCL7,CCL8,CCL11,CCL13,CCL14,CCL17,CCL20,CCL23,CCL24,CCL25,XCL1,CX3CL1,ADAMTS13,CCL4L1
1_Member	GO Biological Processes	GO:0071356	cellular response to tumor necrosis factor	-2.50783	-0.0995514	27/52	958,959,3576,4982,6347,6348,6352,6354,6355,6356,6357,6358,6361,6364,6368,6369,6370,6375,6376,8517,8740,8742,8764,8792,8795,11093,388372	CD40,CD40LG,CXCL8,TNFRSF11B,CCL2,CCL3,CCL5,CCL7,CCL8,CCL11,CCL13,CCL14,CCL17,CCL20,CCL23,CCL24,CCL25,XCL1,CX3CL1,IKBKG,TNFSF14,TNFSF12,TNFRSF14,TNFRSF11A,TNFRSF10B,ADAMTS13,CCL4L1
1_Member	GO Biological Processes	GO:0034612	response to tumor necrosis factor	-2.42241	-0.0359299	28/55	836,958,959,3576,4982,6347,6348,6352,6354,6355,6356,6357,6358,6361,6364,6368,6369,6370,6375,6376,8517,8740,8742,8764,8792,8795,11093,388372	CASP3,CD40,CD40LG,CXCL8,TNFRSF11B,CCL2,CCL3,CCL5,CCL7,CCL8,CCL11,CCL13,CCL14,CCL17,CCL20,CCL23,CCL24,CCL25,XCL1,CX3CL1,IKBKG,TNFSF14,TNFSF12,TNFRSF14,TNFRSF11A,TNFRSF10B,ADAMTS13,CCL4L1
1_Member	GO Biological Processes	GO:0048245	eosinophil chemotaxis	-2.38909	-0.0359299	11/16	6347,6348,6352,6354,6355,6356,6357,6368,6369,6376,388372	CCL2,CCL3,CCL5,CCL7,CCL8,CCL11,CCL13,CCL23,CCL24,CX3CL1,CCL4L1
1_Member	GO Biological Processes	GO:0072677	eosinophil migration	-2.38909	-0.0359299	11/16	6347,6348,6352,6354,6355,6356,6357,6368,6369,6376,388372	CCL2,CCL3,CCL5,CCL7,CCL8,CCL11,CCL13,CCL23,CCL24,CX3CL1,CCL4L1
1_Member	Reactome Gene Sets	R-HSA-380108	Chemokine receptors bind chemokines	-2.0863	0	11/17	2919,3576,6352,6357,6364,6370,6372,6373,6374,6375,6376	CXCL1,CXCL8,CCL5,CCL13,CCL20,CCL25,CXCL6,CXCL11,CXCL5,XCL1,CX3CL1
2_Summary	GO Biological Processes	GO:0071900	regulation of protein serine/threonine kinase activity	-4.93879	-1.59671	20/27	177,836,958,959,2149,3082,3315,3557,4803,5154,5155,6283,6714,6789,7039,7040,7422,8517,8792,22943,284,566,920,6352,8312,8795,1634,5008,7010,1839,4254,7450,8074,22933	AGER,CASP3,CD40,CD40LG,F2R,HGF,HSPB1,IL1RN,NGF,PDGFA,PDGFB,S100A12,SRC,STK4,TGFA,TGFB1,VEGFA,IKBKG,TNFRSF11A,DKK1,ANGPT1,AZU1,CD4,CCL5,AXIN1,TNFRSF10B,DCN,OSM,TEK,HBEGF,KITLG,VWF,FGF23,SIRT2
2_Member	GO Biological Processes	GO:0071900	regulation of protein serine/threonine kinase activity	-4.93879	-1.59671	20/27	177,836,958,959,2149,3082,3315,3557,4803,5154,5155,6283,6714,6789,7039,7040,7422,8517,8792,22943	AGER,CASP3,CD40,CD40LG,F2R,HGF,HSPB1,IL1RN,NGF,PDGFA,PDGFB,S100A12,SRC,STK4,TGFA,TGFB1,VEGFA,IKBKG,TNFRSF11A,DKK1
2_Member	GO Biological Processes	GO:0071902	positive regulation of protein serine/threonine kinase activity	-4.17587	-1.16553	18/25	177,958,959,2149,3082,3557,4803,5154,5155,6283,6714,6789,7039,7040,7422,8517,8792,22943	AGER,CD40,CD40LG,F2R,HGF,IL1RN,NGF,PDGFA,PDGFB,S100A12,SRC,STK4,TGFA,TGFB1,VEGFA,IKBKG,TNFRSF11A,DKK1
2_Member	GO Biological Processes	GO:0043405	regulation of MAP kinase activity	-3.80784	-0.911444	17/24	177,958,959,2149,3082,3557,4803,5154,5155,6283,6714,7039,7040,7422,8517,8792,22943	AGER,CD40,CD40LG,F2R,HGF,IL1RN,NGF,PDGFA,PDGFB,S100A12,SRC,TGFA,TGFB1,VEGFA,IKBKG,TNFRSF11A,DKK1
2_Member	GO Biological Processes	GO:0043406	positive regulation of MAP kinase activity	-3.80784	-0.911444	17/24	177,958,959,2149,3082,3557,4803,5154,5155,6283,6714,7039,7040,7422,8517,8792,22943	AGER,CD40,CD40LG,F2R,HGF,IL1RN,NGF,PDGFA,PDGFB,S100A12,SRC,TGFA,TGFB1,VEGFA,IKBKG,TNFRSF11A,DKK1
2_Member	GO Biological Processes	GO:0045859	regulation of protein kinase activity	-3.6202	-0.800155	26/44	177,284,566,836,920,958,959,2149,3082,3315,3557,4803,5154,5155,6283,6352,6714,6789,7039,7040,7422,8312,8517,8792,8795,22943	AGER,ANGPT1,AZU1,CASP3,CD4,CD40,CD40LG,F2R,HGF,HSPB1,IL1RN,NGF,PDGFA,PDGFB,S100A12,CCL5,SRC,STK4,TGFA,TGFB1,VEGFA,AXIN1,IKBKG,TNFRSF11A,TNFRSF10B,DKK1
2_Member	GO Biological Processes	GO:0045860	positive regulation of protein kinase activity	-3.49423	-0.726928	24/40	177,284,566,920,958,959,2149,3082,3557,4803,5154,5155,6283,6352,6714,6789,7039,7040,7422,8312,8517,8792,8795,22943	AGER,ANGPT1,AZU1,CD4,CD40,CD40LG,F2R,HGF,IL1RN,NGF,PDGFA,PDGFB,S100A12,CCL5,SRC,STK4,TGFA,TGFB1,VEGFA,AXIN1,IKBKG,TNFRSF11A,TNFRSF10B,DKK1
2_Member	GO Biological Processes	GO:0018209	peptidyl-serine modification	-3.1688	-0.538664	11/14	284,1634,3082,5008,5155,6714,6789,7040,7422,8312,22943	ANGPT1,DCN,HGF,OSM,PDGFB,SRC,STK4,TGFB1,VEGFA,AXIN1,DKK1
2_Member	GO Biological Processes	GO:0018105	peptidyl-serine phosphorylation	-2.7784	-0.286571	10/13	284,3082,5008,5155,6714,6789,7040,7422,8312,22943	ANGPT1,HGF,OSM,PDGFB,SRC,STK4,TGFB1,VEGFA,AXIN1,DKK1
2_Member	GO Biological Processes	GO:0033674	positive regulation of kinase activity	-2.7109	-0.262851	25/46	177,284,566,920,958,959,2149,3082,3557,4803,5154,5155,6283,6352,6714,6789,7010,7039,7040,7422,8312,8517,8792,8795,22943	AGER,ANGPT1,AZU1,CD4,CD40,CD40LG,F2R,HGF,IL1RN,NGF,PDGFA,PDGFB,S100A12,CCL5,SRC,STK4,TEK,TGFA,TGFB1,VEGFA,AXIN1,IKBKG,TNFRSF11A,TNFRSF10B,DKK1
2_Member	GO Biological Processes	GO:0051347	positive regulation of transferase activity	-2.7109	-0.262851	25/46	177,284,566,920,958,959,2149,3082,3557,4803,5154,5155,6283,6352,6714,6789,7010,7039,7040,7422,8312,8517,8792,8795,22943	AGER,ANGPT1,AZU1,CD4,CD40,CD40LG,F2R,HGF,IL1RN,NGF,PDGFA,PDGFB,S100A12,CCL5,SRC,STK4,TEK,TGFA,TGFB1,VEGFA,AXIN1,IKBKG,TNFRSF11A,TNFRSF10B,DKK1
2_Member	Reactome Gene Sets	R-HSA-5663202	Diseases of signal transduction	-2.0863	0	11/17	1839,3082,4254,5154,5155,6714,7040,7450,8074,8312,22943	HBEGF,HGF,KITLG,PDGFA,PDGFB,SRC,TGFB1,VWF,FGF23,AXIN1,DKK1
2_Member	GO Biological Processes	GO:0010563	negative regulation of phosphorus metabolic process	-2.03531	0	9/13	284,836,3082,3315,5154,5155,7040,22933,22943	ANGPT1,CASP3,HGF,HSPB1,PDGFA,PDGFB,TGFB1,SIRT2,DKK1
2_Member	GO Biological Processes	GO:0045936	negative regulation of phosphate metabolic process	-2.03531	0	9/13	284,836,3082,3315,5154,5155,7040,22933,22943	ANGPT1,CASP3,HGF,HSPB1,PDGFA,PDGFB,TGFB1,SIRT2,DKK1
2_Member	GO Biological Processes	GO:0033135	regulation of peptidyl-serine phosphorylation	-2.03213	0	8/11	284,3082,5008,6789,7040,7422,8312,22943	ANGPT1,HGF,OSM,STK4,TGFB1,VEGFA,AXIN1,DKK1
3_Summary	GO Biological Processes	GO:0006874	cellular calcium ion homeostasis	-4.62807	-1.49279	17/22	133,920,958,2149,6348,6352,6354,6355,6356,6357,6358,6368,6373,6375,7040,7052,114897,7037,8074,1634,6714,177	ADM,CD4,CD40,F2R,CCL3,CCL5,CCL7,CCL8,CCL11,CCL13,CCL14,CCL23,CXCL11,XCL1,TGFB1,TGM2,C1QTNF1,TFRC,FGF23,DCN,SRC,AGER
3_Member	GO Biological Processes	GO:0006874	cellular calcium ion homeostasis	-4.62807	-1.49279	17/22	133,920,958,2149,6348,6352,6354,6355,6356,6357,6358,6368,6373,6375,7040,7052,114897	ADM,CD4,CD40,F2R,CCL3,CCL5,CCL7,CCL8,CCL11,CCL13,CCL14,CCL23,CXCL11,XCL1,TGFB1,TGM2,C1QTNF1
3_Member	GO Biological Processes	GO:0072503	cellular divalent inorganic cation homeostasis	-4.62807	-1.49279	17/22	133,920,958,2149,6348,6352,6354,6355,6356,6357,6358,6368,6373,6375,7040,7052,114897	ADM,CD4,CD40,F2R,CCL3,CCL5,CCL7,CCL8,CCL11,CCL13,CCL14,CCL23,CXCL11,XCL1,TGFB1,TGM2,C1QTNF1
3_Member	GO Biological Processes	GO:0055074	calcium ion homeostasis	-4.1936	-1.16553	17/23	133,920,958,2149,6348,6352,6354,6355,6356,6357,6358,6368,6373,6375,7040,7052,114897	ADM,CD4,CD40,F2R,CCL3,CCL5,CCL7,CCL8,CCL11,CCL13,CCL14,CCL23,CXCL11,XCL1,TGFB1,TGM2,C1QTNF1
3_Member	GO Biological Processes	GO:0072507	divalent inorganic cation homeostasis	-3.80784	-0.911444	17/24	133,920,958,2149,6348,6352,6354,6355,6356,6357,6358,6368,6373,6375,7040,7052,114897	ADM,CD4,CD40,F2R,CCL3,CCL5,CCL7,CCL8,CCL11,CCL13,CCL14,CCL23,CXCL11,XCL1,TGFB1,TGM2,C1QTNF1
3_Member	GO Biological Processes	GO:0006873	cellular ion homeostasis	-3.51554	-0.726928	19/29	133,920,958,2149,6348,6352,6354,6355,6356,6357,6358,6368,6373,6375,7037,7040,7052,8074,114897	ADM,CD4,CD40,F2R,CCL3,CCL5,CCL7,CCL8,CCL11,CCL13,CCL14,CCL23,CXCL11,XCL1,TFRC,TGFB1,TGM2,FGF23,C1QTNF1
3_Member	GO Biological Processes	GO:0050801	ion homeostasis	-3.32507	-0.582806	21/34	133,920,958,1634,2149,6348,6352,6354,6355,6356,6357,6358,6368,6373,6375,6714,7037,7040,7052,8074,114897	ADM,CD4,CD40,DCN,F2R,CCL3,CCL5,CCL7,CCL8,CCL11,CCL13,CCL14,CCL23,CXCL11,XCL1,SRC,TFRC,TGFB1,TGM2,FGF23,C1QTNF1
3_Member	GO Biological Processes	GO:0006875	cellular metal ion homeostasis	-3.18766	-0.539043	18/28	133,920,958,2149,6348,6352,6354,6355,6356,6357,6358,6368,6373,6375,7037,7040,7052,114897	ADM,CD4,CD40,F2R,CCL3,CCL5,CCL7,CCL8,CCL11,CCL13,CCL14,CCL23,CXCL11,XCL1,TFRC,TGFB1,TGM2,C1QTNF1
3_Member	GO Biological Processes	GO:0030003	cellular cation homeostasis	-3.18766	-0.539043	18/28	133,920,958,2149,6348,6352,6354,6355,6356,6357,6358,6368,6373,6375,7037,7040,7052,114897	ADM,CD4,CD40,F2R,CCL3,CCL5,CCL7,CCL8,CCL11,CCL13,CCL14,CCL23,CXCL11,XCL1,TFRC,TGFB1,TGM2,C1QTNF1
3_Member	GO Biological Processes	GO:0055082	cellular chemical homeostasis	-3.01976	-0.448751	20/33	133,177,920,958,2149,6348,6352,6354,6355,6356,6357,6358,6368,6373,6375,7037,7040,7052,8074,114897	ADM,AGER,CD4,CD40,F2R,CCL3,CCL5,CCL7,CCL8,CCL11,CCL13,CCL14,CCL23,CXCL11,XCL1,TFRC,TGFB1,TGM2,FGF23,C1QTNF1
3_Member	GO Biological Processes	GO:0098771	inorganic ion homeostasis	-2.96645	-0.410948	19/31	133,920,958,2149,6348,6352,6354,6355,6356,6357,6358,6368,6373,6375,7037,7040,7052,8074,114897	ADM,CD4,CD40,F2R,CCL3,CCL5,CCL7,CCL8,CCL11,CCL13,CCL14,CCL23,CXCL11,XCL1,TFRC,TGFB1,TGM2,FGF23,C1QTNF1
3_Member	GO Biological Processes	GO:0055065	metal ion homeostasis	-2.66854	-0.237983	18/30	133,920,958,2149,6348,6352,6354,6355,6356,6357,6358,6368,6373,6375,7037,7040,7052,114897	ADM,CD4,CD40,F2R,CCL3,CCL5,CCL7,CCL8,CCL11,CCL13,CCL14,CCL23,CXCL11,XCL1,TFRC,TGFB1,TGM2,C1QTNF1
3_Member	GO Biological Processes	GO:0055080	cation homeostasis	-2.66854	-0.237983	18/30	133,920,958,2149,6348,6352,6354,6355,6356,6357,6358,6368,6373,6375,7037,7040,7052,114897	ADM,CD4,CD40,F2R,CCL3,CCL5,CCL7,CCL8,CCL11,CCL13,CCL14,CCL23,CXCL11,XCL1,TFRC,TGFB1,TGM2,C1QTNF1
3_Member	GO Biological Processes	GO:0007204	positive regulation of cytosolic calcium ion concentration	-2.03531	0	9/13	133,920,2149,6348,6373,6375,7040,7052,114897	ADM,CD4,F2R,CCL3,CXCL11,XCL1,TGFB1,TGM2,C1QTNF1
3_Member	GO Biological Processes	GO:0051480	regulation of cytosolic calcium ion concentration	-2.03531	0	9/13	133,920,2149,6348,6373,6375,7040,7052,114897	ADM,CD4,F2R,CCL3,CXCL11,XCL1,TGFB1,TGM2,C1QTNF1
4_Summary	GO Biological Processes	GO:0022411	cellular component disassembly	-3.97852	-1.00957	13/16	836,1514,4312,4313,4314,4316,4318,4319,4321,7040,7076,8312,22943,999,1634,4811,5657	CASP3,CTSL,MMP1,MMP2,MMP3,MMP7,MMP9,MMP10,MMP12,TGFB1,TIMP1,AXIN1,DKK1,CDH1,DCN,NID1,PRTN3
4_Member	GO Biological Processes	GO:0022411	cellular component disassembly	-3.97852	-1.00957	13/16	836,1514,4312,4313,4314,4316,4318,4319,4321,7040,7076,8312,22943	CASP3,CTSL,MMP1,MMP2,MMP3,MMP7,MMP9,MMP10,MMP12,TGFB1,TIMP1,AXIN1,DKK1
4_Member	GO Biological Processes	GO:0022617	extracellular matrix disassembly	-2.7784	-0.286571	10/13	1514,4312,4313,4314,4316,4318,4319,4321,7040,7076	CTSL,MMP1,MMP2,MMP3,MMP7,MMP9,MMP10,MMP12,TGFB1,TIMP1
4_Member	Reactome Gene Sets	R-HSA-1474228	Degradation of the extracellular matrix	-2.74377	-0.283653	13/19	836,999,1514,1634,4312,4313,4314,4316,4318,4319,4321,4811,7076	CASP3,CDH1,CTSL,DCN,MMP1,MMP2,MMP3,MMP7,MMP9,MMP10,MMP12,NID1,TIMP1
4_Member	Reactome Gene Sets	R-HSA-1592389	Activation of Matrix Metalloproteinases	-2.05734	0	7/9	4312,4313,4314,4316,4318,4319,7076	MMP1,MMP2,MMP3,MMP7,MMP9,MMP10,TIMP1
4_Member	GO Biological Processes	GO:0030574	collagen catabolic process	-2.03531	0	9/13	1514,4312,4313,4314,4316,4318,4319,4321,5657	CTSL,MMP1,MMP2,MMP3,MMP7,MMP9,MMP10,MMP12,PRTN3
5_Summary	KEGG Pathway	hsa05323	Rheumatoid arthritis	-3.80784	-0.911444	17/24	284,1514,2919,3576,3689,4312,4314,6347,6348,6352,6364,6372,6374,7010,7040,7422,8792,836,4318,6354,6356,6361,8517	ANGPT1,CTSL,CXCL1,CXCL8,ITGB2,MMP1,MMP3,CCL2,CCL3,CCL5,CCL20,CXCL6,CXCL5,TEK,TGFB1,VEGFA,TNFRSF11A,CASP3,MMP9,CCL7,CCL11,CCL17,IKBKG
5_Member	KEGG Pathway	hsa05323	Rheumatoid arthritis	-3.80784	-0.911444	17/24	284,1514,2919,3576,3689,4312,4314,6347,6348,6352,6364,6372,6374,7010,7040,7422,8792	ANGPT1,CTSL,CXCL1,CXCL8,ITGB2,MMP1,MMP3,CCL2,CCL3,CCL5,CCL20,CXCL6,CXCL5,TEK,TGFB1,VEGFA,TNFRSF11A
5_Member	KEGG Pathway	hsa04657	IL-17 signaling pathway	-3.09063	-0.495262	14/20	836,2919,3576,4312,4314,4318,6347,6354,6356,6361,6364,6372,6374,8517	CASP3,CXCL1,CXCL8,MMP1,MMP3,MMP9,CCL2,CCL7,CCL11,CCL17,CCL20,CXCL6,CXCL5,IKBKG
6_Summary	GO Biological Processes	GO:0010638	positive regulation of organelle organization	-3.50025	-0.726928	13/17	1634,4318,5155,5329,6356,6369,6714,7010,7039,7040,7422,8743,22933,133,284,566,958,1839,3315,836,920,1978,2277,3082,4313,4803,5154,5284,5327,6272,8074,177,2149,3576,5054,6348,6352,6354,6355,6364,6375,6403,7060,8740	DCN,MMP9,PDGFB,PLAUR,CCL11,CCL24,SRC,TEK,TGFA,TGFB1,VEGFA,TNFSF10,SIRT2,ADM,ANGPT1,AZU1,CD40,HBEGF,HSPB1,CASP3,CD4,EIF4EBP1,VEGFD,HGF,MMP2,NGF,PDGFA,PIGR,PLAT,SORT1,FGF23,AGER,F2R,CXCL8,SERPINE1,CCL3,CCL5,CCL7,CCL8,CCL20,XCL1,SELP,THBS4,TNFSF14
6_Member	GO Biological Processes	GO:0010638	positive regulation of organelle organization	-3.50025	-0.726928	13/17	1634,4318,5155,5329,6356,6369,6714,7010,7039,7040,7422,8743,22933	DCN,MMP9,PDGFB,PLAUR,CCL11,CCL24,SRC,TEK,TGFA,TGFB1,VEGFA,TNFSF10,SIRT2
6_Member	GO Biological Processes	GO:0043114	regulation of vascular permeability	-2.83889	-0.319906	6/6	133,284,566,6714,7010,7040	ADM,ANGPT1,AZU1,SRC,TEK,TGFB1
6_Member	GO Biological Processes	GO:0010634	positive regulation of epithelial cell migration	-2.7784	-0.286571	10/13	284,958,1839,3315,4318,5155,6714,7010,7040,7422	ANGPT1,CD40,HBEGF,HSPB1,MMP9,PDGFB,SRC,TEK,TGFB1,VEGFA
6_Member	GO Biological Processes	GO:0007169	transmembrane receptor protein tyrosine kinase signaling pathway	-2.35908	-0.0344415	25/48	284,836,920,1634,1839,1978,2277,3082,3315,4313,4318,4803,5154,5155,5284,5327,5329,6272,6714,7010,7039,7040,7422,8074,22933	ANGPT1,CASP3,CD4,DCN,HBEGF,EIF4EBP1,VEGFD,HGF,HSPB1,MMP2,MMP9,NGF,PDGFA,PDGFB,PIGR,PLAT,PLAUR,SORT1,SRC,TEK,TGFA,TGFB1,VEGFA,FGF23,SIRT2
6_Member	GO Biological Processes	GO:0040017	positive regulation of locomotion	-2.19989	0	29/59	177,284,566,958,1839,2149,2277,3082,3315,3576,4318,5054,5154,5155,6348,6352,6354,6355,6356,6364,6369,6375,6403,6714,7010,7040,7060,7422,8740	AGER,ANGPT1,AZU1,CD40,HBEGF,F2R,VEGFD,HGF,HSPB1,CXCL8,MMP9,SERPINE1,PDGFA,PDGFB,CCL3,CCL5,CCL7,CCL8,CCL11,CCL20,CCL24,XCL1,SELP,SRC,TEK,TGFB1,THBS4,VEGFA,TNFSF14
6_Member	GO Biological Processes	GO:0010632	regulation of epithelial cell migration	-2.0863	0	11/17	284,958,1634,1839,3315,4318,5155,6714,7010,7040,7422	ANGPT1,CD40,DCN,HBEGF,HSPB1,MMP9,PDGFB,SRC,TEK,TGFB1,VEGFA
7_Summary	GO Biological Processes	GO:0043254	regulation of protein complex assembly	-3.26584	-0.556525	10/12	4312,4314,6356,6369,6403,6714,7040,7422,22933,22943	MMP1,MMP3,CCL11,CCL24,SELP,SRC,TGFB1,VEGFA,SIRT2,DKK1
7_Member	GO Biological Processes	GO:0043254	regulation of protein complex assembly	-3.26584	-0.556525	10/12	4312,4314,6356,6369,6403,6714,7040,7422,22933,22943	MMP1,MMP3,CCL11,CCL24,SELP,SRC,TGFB1,VEGFA,SIRT2,DKK1
7_Member	GO Biological Processes	GO:0031334	positive regulation of protein complex assembly	-2.05734	0	7/9	4312,4314,6356,6369,6714,7040,7422	MMP1,MMP3,CCL11,CCL24,SRC,TGFB1,VEGFA
8_Summary	KEGG Pathway	hsa05200	Pathways in cancer	-3.22909	-0.539043	19/30	836,999,2149,2277,3082,3576,4254,4312,4313,4318,5154,5155,6789,7039,7040,7422,8074,8312,8517,284,1088,3689,4973,5054,5104,5327,5329,5657,6403,6714,7010,7056,7066,7076,7450,8795,8832,4803	CASP3,CDH1,F2R,VEGFD,HGF,CXCL8,KITLG,MMP1,MMP2,MMP9,PDGFA,PDGFB,STK4,TGFA,TGFB1,VEGFA,FGF23,AXIN1,IKBKG,ANGPT1,CEACAM8,ITGB2,OLR1,SERPINE1,SERPINA5,PLAT,PLAUR,PRTN3,SELP,SRC,TEK,THBD,THPO,TIMP1,VWF,TNFRSF10B,CD84,NGF
8_Member	KEGG Pathway	hsa05200	Pathways in cancer	-3.22909	-0.539043	19/30	836,999,2149,2277,3082,3576,4254,4312,4313,4318,5154,5155,6789,7039,7040,7422,8074,8312,8517	CASP3,CDH1,F2R,VEGFD,HGF,CXCL8,KITLG,MMP1,MMP2,MMP9,PDGFA,PDGFB,STK4,TGFA,TGFB1,VEGFA,FGF23,AXIN1,IKBKG
8_Member	Reactome Gene Sets	R-HSA-109582	Hemostasis	-2.78377	-0.286571	26/48	284,1088,2149,2277,3082,3689,4312,4973,5054,5104,5154,5155,5327,5329,5657,6403,6714,7010,7040,7056,7066,7076,7422,7450,8795,8832	ANGPT1,CEACAM8,F2R,VEGFD,HGF,ITGB2,MMP1,OLR1,SERPINE1,SERPINA5,PDGFA,PDGFB,PLAT,PLAUR,PRTN3,SELP,SRC,TEK,TGFB1,THBD,THPO,TIMP1,VEGFA,VWF,TNFRSF10B,CD84
8_Member	Reactome Gene Sets	R-HSA-76002	Platelet activation, signaling and aggregation	-2.74377	-0.283653	13/19	2149,2277,3082,5054,5154,5155,6403,6714,7040,7066,7076,7422,7450	F2R,VEGFD,HGF,SERPINE1,PDGFA,PDGFB,SELP,SRC,TGFB1,THPO,TIMP1,VEGFA,VWF
8_Member	KEGG Pathway	hsa04015	Rap1 signaling pathway	-2.47483	-0.0719412	14/22	284,999,2149,2277,3082,3689,4254,4803,5154,5155,6714,7010,7422,8074	ANGPT1,CDH1,F2R,VEGFD,HGF,ITGB2,KITLG,NGF,PDGFA,PDGFB,SRC,TEK,VEGFA,FGF23
8_Member	GO Biological Processes	GO:0002576	platelet degranulation	-2.38351	-0.0359299	10/14	2277,3082,5054,5154,5155,6403,7040,7076,7422,7450	VEGFD,HGF,SERPINE1,PDGFA,PDGFB,SELP,TGFB1,TIMP1,VEGFA,VWF
8_Member	Reactome Gene Sets	R-HSA-114608	Platelet degranulation	-2.38351	-0.0359299	10/14	2277,3082,5054,5154,5155,6403,7040,7076,7422,7450	VEGFD,HGF,SERPINE1,PDGFA,PDGFB,SELP,TGFB1,TIMP1,VEGFA,VWF
8_Member	Reactome Gene Sets	R-HSA-76005	Response to elevated platelet cytosolic Ca2+	-2.38351	-0.0359299	10/14	2277,3082,5054,5154,5155,6403,7040,7076,7422,7450	VEGFD,HGF,SERPINE1,PDGFA,PDGFB,SELP,TGFB1,TIMP1,VEGFA,VWF
9_Summary	GO Biological Processes	GO:0042060	wound healing	-3.17748	-0.538664	26/46	177,836,958,959,1634,1839,2149,3315,4321,5054,5104,5154,5155,5327,5329,5657,6364,6376,6403,6714,7040,7056,7076,7450,11093,114897,133	AGER,CASP3,CD40,CD40LG,DCN,HBEGF,F2R,HSPB1,MMP12,SERPINE1,SERPINA5,PDGFA,PDGFB,PLAT,PLAUR,PRTN3,CCL20,CX3CL1,SELP,SRC,TGFB1,THBD,TIMP1,VWF,ADAMTS13,C1QTNF1,ADM
9_Member	GO Biological Processes	GO:0042060	wound healing	-3.17748	-0.538664	26/46	177,836,958,959,1634,1839,2149,3315,4321,5054,5104,5154,5155,5327,5329,5657,6364,6376,6403,6714,7040,7056,7076,7450,11093,114897	AGER,CASP3,CD40,CD40LG,DCN,HBEGF,F2R,HSPB1,MMP12,SERPINE1,SERPINA5,PDGFA,PDGFB,PLAT,PLAUR,PRTN3,CCL20,CX3CL1,SELP,SRC,TGFB1,THBD,TIMP1,VWF,ADAMTS13,C1QTNF1
9_Member	GO Biological Processes	GO:0030168	platelet activation	-2.40865	-0.0359299	12/18	958,959,2149,3315,5154,5155,6403,6714,7056,7450,11093,114897	CD40,CD40LG,F2R,HSPB1,PDGFA,PDGFB,SELP,SRC,THBD,VWF,ADAMTS13,C1QTNF1
9_Member	GO Biological Processes	GO:0010543	regulation of platelet activation	-2.35904	-0.0344415	5/5	5154,5155,6403,7056,114897	PDGFA,PDGFB,SELP,THBD,C1QTNF1
9_Member	GO Biological Processes	GO:0009611	response to wounding	-2.05026	0	27/55	133,177,836,958,959,1634,1839,2149,3315,4321,5054,5104,5154,5155,5327,5329,5657,6364,6376,6403,6714,7040,7056,7076,7450,11093,114897	ADM,AGER,CASP3,CD40,CD40LG,DCN,HBEGF,F2R,HSPB1,MMP12,SERPINE1,SERPINA5,PDGFA,PDGFB,PLAT,PLAUR,PRTN3,CCL20,CX3CL1,SELP,SRC,TGFB1,THBD,TIMP1,VWF,ADAMTS13,C1QTNF1
10_Summary	KEGG Pathway	hsa05219	Bladder cancer	-3.00066	-0.437474	8/9	999,1839,3576,4312,4313,4318,6714,7422,22943,1634,5329,6347,7056	CDH1,HBEGF,CXCL8,MMP1,MMP2,MMP9,SRC,VEGFA,DKK1,DCN,PLAUR,CCL2,THBD
10_Member	KEGG Pathway	hsa05219	Bladder cancer	-3.00066	-0.437474	8/9	999,1839,3576,4312,4313,4318,6714,7422	CDH1,HBEGF,CXCL8,MMP1,MMP2,MMP9,SRC,VEGFA
10_Member	Canonical Pathways	M223	PID BETA CATENIN NUC PATHWAY	-2.35904	-0.0344415	5/5	999,3576,4313,4318,22943	CDH1,CXCL8,MMP2,MMP9,DKK1
10_Member	Canonical Pathways	M65	PID FRA PATHWAY	-2.03213	0	8/11	1634,3576,4312,4313,4318,5329,6347,7056	DCN,CXCL8,MMP1,MMP2,MMP9,PLAUR,CCL2,THBD
11_Summary	GO Biological Processes	GO:0051302	regulation of cell division	-2.8526	-0.319906	9/11	2277,5008,5154,5155,7039,7040,7060,7422,22933,10617,1634,1978,6347,6789	VEGFD,OSM,PDGFA,PDGFB,TGFA,TGFB1,THBS4,VEGFA,SIRT2,STAMBP,DCN,EIF4EBP1,CCL2,STK4
11_Member	GO Biological Processes	GO:0051302	regulation of cell division	-2.8526	-0.319906	9/11	2277,5008,5154,5155,7039,7040,7060,7422,22933	VEGFD,OSM,PDGFA,PDGFB,TGFA,TGFB1,THBS4,VEGFA,SIRT2
11_Member	GO Biological Processes	GO:0051781	positive regulation of cell division	-2.8526	-0.319906	9/11	2277,5008,5154,5155,7039,7040,7060,7422,22933	VEGFD,OSM,PDGFA,PDGFB,TGFA,TGFB1,THBS4,VEGFA,SIRT2
11_Member	GO Biological Processes	GO:0051301	cell division	-2.38351	-0.0359299	10/14	2277,5008,5154,5155,7039,7040,7060,7422,10617,22933	VEGFD,OSM,PDGFA,PDGFB,TGFA,TGFB1,THBS4,VEGFA,STAMBP,SIRT2
11_Member	GO Biological Processes	GO:0048285	organelle fission	-2.35904	-0.0344415	5/5	1634,5155,7039,7040,22933	DCN,PDGFB,TGFA,TGFB1,SIRT2
11_Member	GO Biological Processes	GO:0007346	regulation of mitotic cell cycle	-2.05734	0	7/9	1978,5155,6347,6789,7039,7040,22933	EIF4EBP1,PDGFB,CCL2,STK4,TGFA,TGFB1,SIRT2
12_Summary	Canonical Pathways	M153	PID P75 NTR PATHWAY	-2.83889	-0.319906	6/6	836,4314,4316,4803,6272,8517	CASP3,MMP3,MMP7,NGF,SORT1,IKBKG
12_Member	Canonical Pathways	M153	PID P75 NTR PATHWAY	-2.83889	-0.319906	6/6	836,4314,4316,4803,6272,8517	CASP3,MMP3,MMP7,NGF,SORT1,IKBKG
13_Summary	GO Biological Processes	GO:0043154	negative regulation of cysteine-type endopeptidase activity involved in apoptotic process	-2.5648	-0.151054	7/8	3082,4318,4803,5329,6714,7422,8740,3689,4314,4321,5054,7040,22933,177,836,2149,8743,8795,1514,1634,1839,4313,5284,7039	HGF,MMP9,NGF,PLAUR,SRC,VEGFA,TNFSF14,ITGB2,MMP3,MMP12,SERPINE1,TGFB1,SIRT2,AGER,CASP3,F2R,TNFSF10,TNFRSF10B,CTSL,DCN,HBEGF,MMP2,PIGR,TGFA
13_Member	GO Biological Processes	GO:0043154	negative regulation of cysteine-type endopeptidase activity involved in apoptotic process	-2.5648	-0.151054	7/8	3082,4318,4803,5329,6714,7422,8740	HGF,MMP9,NGF,PLAUR,SRC,VEGFA,TNFSF14
13_Member	GO Biological Processes	GO:2000117	negative regulation of cysteine-type endopeptidase activity	-2.5648	-0.151054	7/8	3082,4318,4803,5329,6714,7422,8740	HGF,MMP9,NGF,PLAUR,SRC,VEGFA,TNFSF14
13_Member	Canonical Pathways	M174	PID UPA UPAR PATHWAY	-2.39904	-0.0359299	9/12	3082,3689,4314,4318,4321,5054,5329,6714,7040	HGF,ITGB2,MMP3,MMP9,MMP12,SERPINE1,PLAUR,SRC,TGFB1
13_Member	GO Biological Processes	GO:0043388	positive regulation of DNA binding	-2.35904	-0.0344415	5/5	4318,4803,5329,7040,22933	MMP9,NGF,PLAUR,TGFB1,SIRT2
13_Member	GO Biological Processes	GO:0051101	regulation of DNA binding	-2.13774	0	6/7	177,4318,4803,5329,7040,22933	AGER,MMP9,NGF,PLAUR,TGFB1,SIRT2
13_Member	GO Biological Processes	GO:0043281	regulation of cysteine-type endopeptidase activity involved in apoptotic process	-2.0863	0	11/17	836,2149,3082,4318,4803,5329,6714,7422,8740,8743,8795	CASP3,F2R,HGF,MMP9,NGF,PLAUR,SRC,VEGFA,TNFSF14,TNFSF10,TNFRSF10B
13_Member	GO Biological Processes	GO:2000116	regulation of cysteine-type endopeptidase activity	-2.0863	0	11/17	836,2149,3082,4318,4803,5329,6714,7422,8740,8743,8795	CASP3,F2R,HGF,MMP9,NGF,PLAUR,SRC,VEGFA,TNFSF14,TNFSF10,TNFRSF10B
13_Member	KEGG Pathway	hsa05205	Proteoglycans in cancer	-2.0863	0	11/17	836,1514,1634,1839,3082,4313,4318,5329,6714,7040,7422	CASP3,CTSL,DCN,HBEGF,HGF,MMP2,MMP9,PLAUR,SRC,TGFB1,VEGFA
13_Member	GO Biological Processes	GO:0007173	epidermal growth factor receptor signaling pathway	-2.05734	0	7/9	1839,4318,5284,5329,6714,7039,7040	HBEGF,MMP9,PIGR,PLAUR,SRC,TGFA,TGFB1
13_Member	GO Biological Processes	GO:0038127	ERBB signaling pathway	-2.05734	0	7/9	1839,4318,5284,5329,6714,7039,7040	HBEGF,MMP9,PIGR,PLAUR,SRC,TGFA,TGFB1
14_Summary	GO Biological Processes	GO:0048015	phosphatidylinositol-mediated signaling	-2.40865	-0.0359299	12/18	284,1634,2149,3082,4803,5154,5155,6352,6403,7010,10617,22933	ANGPT1,DCN,F2R,HGF,NGF,PDGFA,PDGFB,CCL5,SELP,TEK,STAMBP,SIRT2
14_Member	GO Biological Processes	GO:0048015	phosphatidylinositol-mediated signaling	-2.40865	-0.0359299	12/18	284,1634,2149,3082,4803,5154,5155,6352,6403,7010,10617,22933	ANGPT1,DCN,F2R,HGF,NGF,PDGFA,PDGFB,CCL5,SELP,TEK,STAMBP,SIRT2
14_Member	GO Biological Processes	GO:0048017	inositol lipid-mediated signaling	-2.40865	-0.0359299	12/18	284,1634,2149,3082,4803,5154,5155,6352,6403,7010,10617,22933	ANGPT1,DCN,F2R,HGF,NGF,PDGFA,PDGFB,CCL5,SELP,TEK,STAMBP,SIRT2
14_Member	GO Biological Processes	GO:0014065	phosphatidylinositol 3-kinase signaling	-2.0863	0	11/17	284,1634,2149,3082,5154,5155,6352,6403,7010,10617,22933	ANGPT1,DCN,F2R,HGF,PDGFA,PDGFB,CCL5,SELP,TEK,STAMBP,SIRT2
15_Summary	Reactome Gene Sets	R-HSA-186797	Signaling by PDGF	-2.13774	0	6/7	5154,5155,5327,6714,7058,7060	PDGFA,PDGFB,PLAT,SRC,THBS2,THBS4
15_Member	Reactome Gene Sets	R-HSA-186797	Signaling by PDGF	-2.13774	0	6/7	5154,5155,5327,6714,7058,7060	PDGFA,PDGFB,PLAT,SRC,THBS2,THBS4
16_Summary	GO Biological Processes	GO:2000401	regulation of lymphocyte migration	-2.05734	0	7/9	6347,6348,6352,6354,6364,6375,8740,3689,6356,6357,6369,7422	CCL2,CCL3,CCL5,CCL7,CCL20,XCL1,TNFSF14,ITGB2,CCL11,CCL13,CCL24,VEGFA
16_Member	GO Biological Processes	GO:2000401	regulation of lymphocyte migration	-2.05734	0	7/9	6347,6348,6352,6354,6364,6375,8740	CCL2,CCL3,CCL5,CCL7,CCL20,XCL1,TNFSF14
16_Member	GO Biological Processes	GO:0008360	regulation of cell shape	-2.03213	0	8/11	3689,6347,6348,6354,6356,6357,6369,7422	ITGB2,CCL2,CCL3,CCL7,CCL11,CCL13,CCL24,VEGFA

## Sheet: Enrichment score
Supplementary Table S3. Metascape result from the pathway enrichment analysis of proteins that differed significantly between plasma and serum.
Category	CategoryID	GO	Description	LogP	Enrichment	Z-score	#TotalGeneInLibrary	#GeneInGO	#GeneInHitList	#GeneInGOAndHitList	%InGO	STDV %InGO	GeneID	Hits	Log(q-value)	q-value	GeneList
GO Biological Processes	19	GO:0030593	neutrophil chemotaxis	-6.07987	2.15289	5.10867	325	34	111	25	22.5225	3.96492	2919|3557|3576|3689|6283|6347|6348|6352|6354|6355|6356|6357|6358|6361|6364|6368|6369|6370|6372|6373|6374|6375|6376|7060|388372	CXCL1|IL1RN|CXCL8|ITGB2|S100A12|CCL2|CCL3|CCL5|CCL7|CCL8|CCL11|CCL13|CCL14|CCL17|CCL20|CCL23|CCL24|CCL25|CXCL6|CXCL11|CXCL5|XCL1|CX3CL1|THBS4|CCL4L1	-1.86727	0.0135746	Input ID
Canonical Pathways	11	M5885	NABA MATRISOME ASSOCIATED	-5.75295	1.5172	4.79581	325	110	111	57	51.3514	4.74406	284|1514|1839|2220|2277|2919|3082|3557|3574|3576|4254|4312|4313|4314|4316|4318|4319|4321|4803|5008|5054|5104|5154|5155|5327|6283|6347|6348|6352|6354|6355|6356|6357|6358|6361|6364|6368|6369|6370|6372|6373|6374|6375|6376|7039|7040|7052|7066|7076|7422|8074|8740|8742|8743|11093|114897|388372	ANGPT1|CTSL|HBEGF|FCN2|VEGFD|CXCL1|HGF|IL1RN|IL7|CXCL8|KITLG|MMP1|MMP2|MMP3|MMP7|MMP9|MMP10|MMP12|NGF|OSM|SERPINE1|SERPINA5|PDGFA|PDGFB|PLAT|S100A12|CCL2|CCL3|CCL5|CCL7|CCL8|CCL11|CCL13|CCL14|CCL17|CCL20|CCL23|CCL24|CCL25|CXCL6|CXCL11|CXCL5|XCL1|CX3CL1|TGFA|TGFB1|TGM2|THPO|TIMP1|VEGFA|FGF23|TNFSF14|TNFSF12|TNFSF10|ADAMTS13|C1QTNF1|CCL4L1	-1.86727	0.0135746	Input ID
GO Biological Processes	19	GO:1990266	neutrophil migration	-5.68645	2.05746	4.91357	325	37	111	26	23.4234	4.01987	2919|3557|3576|3689|5657|6283|6347|6348|6352|6354|6355|6356|6357|6358|6361|6364|6368|6369|6370|6372|6373|6374|6375|6376|7060|388372	CXCL1|IL1RN|CXCL8|ITGB2|PRTN3|S100A12|CCL2|CCL3|CCL5|CCL7|CCL8|CCL11|CCL13|CCL14|CCL17|CCL20|CCL23|CCL24|CCL25|CXCL6|CXCL11|CXCL5|XCL1|CX3CL1|THBS4|CCL4L1	-1.86727	0.0135746	Input ID
GO Biological Processes	19	GO:0043410	positive regulation of MAPK cascade	-5.57659	1.68456	4.7764	325	73	111	42	37.8378	4.60325	177|284|920|958|959|2149|3082|3557|4803|5008|5154|5155|6283|6347|6348|6352|6354|6355|6356|6357|6358|6361|6364|6368|6369|6370|6375|6376|6714|7010|7039|7040|7066|7422|8074|8312|8517|8685|8792|22943|114897|388372	AGER|ANGPT1|CD4|CD40|CD40LG|F2R|HGF|IL1RN|NGF|OSM|PDGFA|PDGFB|S100A12|CCL2|CCL3|CCL5|CCL7|CCL8|CCL11|CCL13|CCL14|CCL17|CCL20|CCL23|CCL24|CCL25|XCL1|CX3CL1|SRC|TEK|TGFA|TGFB1|THPO|VEGFA|FGF23|AXIN1|IKBKG|MARCO|TNFRSF11A|DKK1|C1QTNF1|CCL4L1	-1.86727	0.0135746	Input ID
GO Biological Processes	19	GO:1990868	response to chemokine	-5.30687	2.14715	4.74238	325	30	111	22	19.8198	3.78375	2919|3576|6347|6348|6352|6354|6355|6356|6357|6358|6361|6364|6368|6369|6370|6372|6373|6374|6375|6376|7066|388372	CXCL1|CXCL8|CCL2|CCL3|CCL5|CCL7|CCL8|CCL11|CCL13|CCL14|CCL17|CCL20|CCL23|CCL24|CCL25|CXCL6|CXCL11|CXCL5|XCL1|CX3CL1|THPO|CCL4L1	-1.84059	0.0144347	Input ID
GO Biological Processes	19	GO:1990869	cellular response to chemokine	-5.30687	2.14715	4.74238	325	30	111	22	19.8198	3.78375	2919|3576|6347|6348|6352|6354|6355|6356|6357|6358|6361|6364|6368|6369|6370|6372|6373|6374|6375|6376|7066|388372	CXCL1|CXCL8|CCL2|CCL3|CCL5|CCL7|CCL8|CCL11|CCL13|CCL14|CCL17|CCL20|CCL23|CCL24|CCL25|CXCL6|CXCL11|CXCL5|XCL1|CX3CL1|THPO|CCL4L1	-1.84059	0.0144347	Input ID
GO Biological Processes	19	GO:0070098	chemokine-mediated signaling pathway	-5.30687	2.14715	4.74238	325	30	111	22	19.8198	3.78375	2919|3576|6347|6348|6352|6354|6355|6356|6357|6358|6361|6364|6368|6369|6370|6372|6373|6374|6375|6376|7066|388372	CXCL1|CXCL8|CCL2|CCL3|CCL5|CCL7|CCL8|CCL11|CCL13|CCL14|CCL17|CCL20|CCL23|CCL24|CCL25|CXCL6|CXCL11|CXCL5|XCL1|CX3CL1|THPO|CCL4L1	-1.84059	0.0144347	Input ID
GO Biological Processes	19	GO:0071621	granulocyte chemotaxis	-4.96473	1.97833	4.54587	325	37	111	25	22.5225	3.96492	2919|3557|3576|3689|6283|6347|6348|6352|6354|6355|6356|6357|6358|6361|6364|6368|6369|6370|6372|6373|6374|6375|6376|7060|388372	CXCL1|IL1RN|CXCL8|ITGB2|S100A12|CCL2|CCL3|CCL5|CCL7|CCL8|CCL11|CCL13|CCL14|CCL17|CCL20|CCL23|CCL24|CCL25|CXCL6|CXCL11|CXCL5|XCL1|CX3CL1|THBS4|CCL4L1	-1.59671	0.0253097	Input ID
GO Biological Processes	19	GO:0071900	regulation of protein serine/threonine kinase activity	-4.93879	2.16884	4.56094	325	27	111	20	18.018	3.64797	177|836|958|959|2149|3082|3315|3557|4803|5154|5155|6283|6714|6789|7039|7040|7422|8517|8792|22943	AGER|CASP3|CD40|CD40LG|F2R|HGF|HSPB1|IL1RN|NGF|PDGFA|PDGFB|S100A12|SRC|STK4|TGFA|TGFB1|VEGFA|IKBKG|TNFRSF11A|DKK1	-1.59671	0.0253097	Input ID
GO Biological Processes	19	GO:0010469	regulation of signaling receptor activity	-4.90809	1.5444	4.40108	325	91	111	48	43.2432	4.70226	133|177|959|1839|2277|2919|3082|3557|3574|3576|4254|4803|4982|5008|5054|5154|5155|6347|6348|6352|6354|6355|6356|6357|6358|6361|6364|6368|6369|6370|6372|6373|6374|6375|6376|7039|7040|7060|7066|7076|7422|8074|8740|8742|8743|22943|246778|388372	ADM|AGER|CD40LG|HBEGF|VEGFD|CXCL1|HGF|IL1RN|IL7|CXCL8|KITLG|NGF|TNFRSF11B|OSM|SERPINE1|PDGFA|PDGFB|CCL2|CCL3|CCL5|CCL7|CCL8|CCL11|CCL13|CCL14|CCL17|CCL20|CCL23|CCL24|CCL25|CXCL6|CXCL11|CXCL5|XCL1|CX3CL1|TGFA|TGFB1|THBS4|THPO|TIMP1|VEGFA|FGF23|TNFSF14|TNFSF12|TNFSF10|DKK1|IL27|CCL4L1	-1.59671	0.0253097	Input ID
Canonical Pathways	11	M5883	NABA SECRETED FACTORS	-4.81362	1.62223	4.37983	325	74	111	41	36.9369	4.58096	284|1839|2277|2919|3082|3557|3574|3576|4254|4803|5008|5154|5155|6283|6347|6348|6352|6354|6355|6356|6357|6358|6361|6364|6368|6369|6370|6372|6373|6374|6375|6376|7039|7040|7066|7422|8074|8740|8742|8743|388372	ANGPT1|HBEGF|VEGFD|CXCL1|HGF|IL1RN|IL7|CXCL8|KITLG|NGF|OSM|PDGFA|PDGFB|S100A12|CCL2|CCL3|CCL5|CCL7|CCL8|CCL11|CCL13|CCL14|CCL17|CCL20|CCL23|CCL24|CCL25|CXCL6|CXCL11|CXCL5|XCL1|CX3CL1|TGFA|TGFB1|THPO|VEGFA|FGF23|TNFSF14|TNFSF12|TNFSF10|CCL4L1	-1.54364	0.0285995	Input ID
GO Biological Processes	19	GO:0097529	myeloid leukocyte migration	-4.7593	1.76781	4.39372	325	53	111	32	28.8288	4.29936	566|2277|2919|3557|3576|3689|5054|5155|5657|6283|6347|6348|6352|6354|6355|6356|6357|6358|6361|6364|6368|6369|6370|6372|6373|6374|6375|6376|7060|7422|8792|388372	AZU1|VEGFD|CXCL1|IL1RN|CXCL8|ITGB2|SERPINE1|PDGFB|PRTN3|S100A12|CCL2|CCL3|CCL5|CCL7|CCL8|CCL11|CCL13|CCL14|CCL17|CCL20|CCL23|CCL24|CCL25|CXCL6|CXCL11|CXCL5|XCL1|CX3CL1|THBS4|VEGFA|TNFRSF11A|CCL4L1	-1.52711	0.029709	Input ID
GO Biological Processes	19	GO:0097530	granulocyte migration	-4.68507	1.90315	4.38628	325	40	111	26	23.4234	4.01987	2919|3557|3576|3689|5657|6283|6347|6348|6352|6354|6355|6356|6357|6358|6361|6364|6368|6369|6370|6372|6373|6374|6375|6376|7060|388372	CXCL1|IL1RN|CXCL8|ITGB2|PRTN3|S100A12|CCL2|CCL3|CCL5|CCL7|CCL8|CCL11|CCL13|CCL14|CCL17|CCL20|CCL23|CCL24|CCL25|CXCL6|CXCL11|CXCL5|XCL1|CX3CL1|THBS4|CCL4L1	-1.49279	0.0321525	Input ID
GO Biological Processes	19	GO:0072503	cellular divalent inorganic cation homeostasis	-4.62807	2.26249	4.41007	325	22	111	17	15.3153	3.41825	133|920|958|2149|6348|6352|6354|6355|6356|6357|6358|6368|6373|6375|7040|7052|114897	ADM|CD4|CD40|F2R|CCL3|CCL5|CCL7|CCL8|CCL11|CCL13|CCL14|CCL23|CXCL11|XCL1|TGFB1|TGM2|C1QTNF1	-1.49279	0.0321525	Input ID
GO Biological Processes	19	GO:0006874	cellular calcium ion homeostasis	-4.62807	2.26249	4.41007	325	22	111	17	15.3153	3.41825	133|920|958|2149|6348|6352|6354|6355|6356|6357|6358|6368|6373|6375|7040|7052|114897	ADM|CD4|CD40|F2R|CCL3|CCL5|CCL7|CCL8|CCL11|CCL13|CCL14|CCL23|CXCL11|XCL1|TGFB1|TGM2|C1QTNF1	-1.49279	0.0321525	Input ID
KEGG Pathway	24	hsa04062	Chemokine signaling pathway	-4.5577	2.01295	4.33967	325	32	111	22	19.8198	3.78375	2919|3576|6347|6348|6352|6354|6355|6356|6357|6358|6361|6364|6368|6369|6370|6372|6373|6374|6376|6714|8517|388372	CXCL1|CXCL8|CCL2|CCL3|CCL5|CCL7|CCL8|CCL11|CCL13|CCL14|CCL17|CCL20|CCL23|CCL24|CCL25|CXCL6|CXCL11|CXCL5|CX3CL1|SRC|IKBKG|CCL4L1	-1.45045	0.0354444	Input ID
GO Biological Processes	19	GO:0043408	regulation of MAPK cascade	-4.30584	1.55662	4.08914	325	79	111	42	37.8378	4.60325	177|284|920|958|959|2149|3082|3557|4803|5008|5154|5155|6283|6347|6348|6352|6354|6355|6356|6357|6358|6361|6364|6368|6369|6370|6375|6376|6714|7010|7039|7040|7066|7422|8074|8312|8517|8685|8792|22943|114897|388372	AGER|ANGPT1|CD4|CD40|CD40LG|F2R|HGF|IL1RN|NGF|OSM|PDGFA|PDGFB|S100A12|CCL2|CCL3|CCL5|CCL7|CCL8|CCL11|CCL13|CCL14|CCL17|CCL20|CCL23|CCL24|CCL25|XCL1|CX3CL1|SRC|TEK|TGFA|TGFB1|THPO|VEGFA|FGF23|AXIN1|IKBKG|MARCO|TNFRSF11A|DKK1|C1QTNF1|CCL4L1	-1.22492	0.0595772	Input ID
GO Biological Processes	19	GO:0055074	calcium ion homeostasis	-4.1936	2.16412	4.16472	325	23	111	17	15.3153	3.41825	133|920|958|2149|6348|6352|6354|6355|6356|6357|6358|6368|6373|6375|7040|7052|114897	ADM|CD4|CD40|F2R|CCL3|CCL5|CCL7|CCL8|CCL11|CCL13|CCL14|CCL23|CXCL11|XCL1|TGFB1|TGM2|C1QTNF1	-1.16553	0.0683082	Input ID
GO Biological Processes	19	GO:0043547	positive regulation of GTPase activity	-4.18226	2.01926	4.13586	325	29	111	20	18.018	3.64797	958|2149|5657|6347|6348|6352|6354|6355|6356|6357|6358|6361|6364|6368|6369|6370|6375|6376|8312|388372	CD40|F2R|PRTN3|CCL2|CCL3|CCL5|CCL7|CCL8|CCL11|CCL13|CCL14|CCL17|CCL20|CCL23|CCL24|CCL25|XCL1|CX3CL1|AXIN1|CCL4L1	-1.16553	0.0683082	Input ID
GO Biological Processes	19	GO:0071902	positive regulation of protein serine/threonine kinase activity	-4.17587	2.10811	4.14685	325	25	111	18	16.2162	3.49859	177|958|959|2149|3082|3557|4803|5154|5155|6283|6714|6789|7039|7040|7422|8517|8792|22943	AGER|CD40|CD40LG|F2R|HGF|IL1RN|NGF|PDGFA|PDGFB|S100A12|SRC|STK4|TGFA|TGFB1|VEGFA|IKBKG|TNFRSF11A|DKK1	-1.16553	0.0683082	Input ID
GO Biological Processes	19	GO:0019221	cytokine-mediated signaling pathway	-4.10618	1.43634	3.93536	325	106	111	52	46.8468	4.73634	284|759|836|920|958|959|2919|3082|3557|3574|3576|3689|3977|4312|4313|4314|4318|4321|4982|5008|5155|5657|6347|6348|6352|6354|6355|6356|6357|6358|6361|6364|6368|6369|6370|6372|6373|6374|6375|6376|7040|7066|7076|7422|8517|8740|8742|8764|8792|8795|246778|388372	ANGPT1|CA1|CASP3|CD4|CD40|CD40LG|CXCL1|HGF|IL1RN|IL7|CXCL8|ITGB2|LIFR|MMP1|MMP2|MMP3|MMP9|MMP12|TNFRSF11B|OSM|PDGFB|PRTN3|CCL2|CCL3|CCL5|CCL7|CCL8|CCL11|CCL13|CCL14|CCL17|CCL20|CCL23|CCL24|CCL25|CXCL6|CXCL11|CXCL5|XCL1|CX3CL1|TGFB1|THPO|TIMP1|VEGFA|IKBKG|TNFSF14|TNFSF12|TNFRSF14|TNFRSF11A|TNFRSF10B|IL27|CCL4L1	-1.11702	0.0763792	Input ID
GO Biological Processes	19	GO:0022411	cellular component disassembly	-3.97852	2.37894	4.06775	325	16	111	13	11.7117	3.05211	836|1514|4312|4313|4314|4316|4318|4319|4321|7040|7076|8312|22943	CASP3|CTSL|MMP1|MMP2|MMP3|MMP7|MMP9|MMP10|MMP12|TGFB1|TIMP1|AXIN1|DKK1	-1.00957	0.0978202	Input ID
KEGG Pathway	24	hsa05323	Rheumatoid arthritis	-3.80784	2.07395	3.93127	325	24	111	17	15.3153	3.41825	284|1514|2919|3576|3689|4312|4314|6347|6348|6352|6364|6372|6374|7010|7040|7422|8792	ANGPT1|CTSL|CXCL1|CXCL8|ITGB2|MMP1|MMP3|CCL2|CCL3|CCL5|CCL20|CXCL6|CXCL5|TEK|TGFB1|VEGFA|TNFRSF11A	-0.911444	0.122619	Input ID
GO Biological Processes	19	GO:0043405	regulation of MAP kinase activity	-3.80784	2.07395	3.93127	325	24	111	17	15.3153	3.41825	177|958|959|2149|3082|3557|4803|5154|5155|6283|6714|7039|7040|7422|8517|8792|22943	AGER|CD40|CD40LG|F2R|HGF|IL1RN|NGF|PDGFA|PDGFB|S100A12|SRC|TGFA|TGFB1|VEGFA|IKBKG|TNFRSF11A|DKK1	-0.911444	0.122619	Input ID
GO Biological Processes	19	GO:0043406	positive regulation of MAP kinase activity	-3.80784	2.07395	3.93127	325	24	111	17	15.3153	3.41825	177|958|959|2149|3082|3557|4803|5154|5155|6283|6714|7039|7040|7422|8517|8792|22943	AGER|CD40|CD40LG|F2R|HGF|IL1RN|NGF|PDGFA|PDGFB|S100A12|SRC|TGFA|TGFB1|VEGFA|IKBKG|TNFRSF11A|DKK1	-0.911444	0.122619	Input ID
GO Biological Processes	19	GO:0072507	divalent inorganic cation homeostasis	-3.80784	2.07395	3.93127	325	24	111	17	15.3153	3.41825	133|920|958|2149|6348|6352|6354|6355|6356|6357|6358|6368|6373|6375|7040|7052|114897	ADM|CD4|CD40|F2R|CCL3|CCL5|CCL7|CCL8|CCL11|CCL13|CCL14|CCL23|CXCL11|XCL1|TGFB1|TGM2|C1QTNF1	-0.911444	0.122619	Input ID
GO Biological Processes	19	GO:0042330	taxis	-3.76395	1.49967	3.76283	325	82	111	42	37.8378	4.60325	177|284|566|1839|2277|2919|3082|3315|3557|3576|3689|5054|5154|5155|5329|6283|6347|6348|6352|6354|6355|6356|6357|6358|6361|6364|6368|6369|6370|6372|6373|6374|6375|6376|6714|7040|7060|7422|8740|8792|10417|388372	AGER|ANGPT1|AZU1|HBEGF|VEGFD|CXCL1|HGF|HSPB1|IL1RN|CXCL8|ITGB2|SERPINE1|PDGFA|PDGFB|PLAUR|S100A12|CCL2|CCL3|CCL5|CCL7|CCL8|CCL11|CCL13|CCL14|CCL17|CCL20|CCL23|CCL24|CCL25|CXCL6|CXCL11|CXCL5|XCL1|CX3CL1|SRC|TGFB1|THBS4|VEGFA|TNFSF14|TNFRSF11A|SPON2|CCL4L1	-0.899735	0.125969	Input ID
GO Biological Processes	19	GO:0006935	chemotaxis	-3.76395	1.49967	3.76283	325	82	111	42	37.8378	4.60325	177|284|566|1839|2277|2919|3082|3315|3557|3576|3689|5054|5154|5155|5329|6283|6347|6348|6352|6354|6355|6356|6357|6358|6361|6364|6368|6369|6370|6372|6373|6374|6375|6376|6714|7040|7060|7422|8740|8792|10417|388372	AGER|ANGPT1|AZU1|HBEGF|VEGFD|CXCL1|HGF|HSPB1|IL1RN|CXCL8|ITGB2|SERPINE1|PDGFA|PDGFB|PLAUR|S100A12|CCL2|CCL3|CCL5|CCL7|CCL8|CCL11|CCL13|CCL14|CCL17|CCL20|CCL23|CCL24|CCL25|CXCL6|CXCL11|CXCL5|XCL1|CX3CL1|SRC|TGFB1|THBS4|VEGFA|TNFSF14|TNFRSF11A|SPON2|CCL4L1	-0.899735	0.125969	Input ID
GO Biological Processes	19	GO:0030595	leukocyte chemotaxis	-3.62797	1.61541	3.71834	325	58	111	32	28.8288	4.29936	566|2277|2919|3557|3576|3689|5054|5155|6283|6347|6348|6352|6354|6355|6356|6357|6358|6361|6364|6368|6369|6370|6372|6373|6374|6375|6376|7060|7422|8740|8792|388372	AZU1|VEGFD|CXCL1|IL1RN|CXCL8|ITGB2|SERPINE1|PDGFB|S100A12|CCL2|CCL3|CCL5|CCL7|CCL8|CCL11|CCL13|CCL14|CCL17|CCL20|CCL23|CCL24|CCL25|CXCL6|CXCL11|CXCL5|XCL1|CX3CL1|THBS4|VEGFA|TNFSF14|TNFRSF11A|CCL4L1	-0.800155	0.158433	Input ID
GO Biological Processes	19	GO:0045859	regulation of protein kinase activity	-3.6202	1.73014	3.74547	325	44	111	26	23.4234	4.01987	177|284|566|836|920|958|959|2149|3082|3315|3557|4803|5154|5155|6283|6352|6714|6789|7039|7040|7422|8312|8517|8792|8795|22943	AGER|ANGPT1|AZU1|CASP3|CD4|CD40|CD40LG|F2R|HGF|HSPB1|IL1RN|NGF|PDGFA|PDGFB|S100A12|CCL5|SRC|STK4|TGFA|TGFB1|VEGFA|AXIN1|IKBKG|TNFRSF11A|TNFRSF10B|DKK1	-0.800155	0.158433	Input ID
GO Biological Processes	19	GO:0050900	leukocyte migration	-3.62017	1.46396	3.66504	325	88	111	44	39.6396	4.64279	284|566|1088|2277|2919|3557|3576|3689|4312|4318|4973|5054|5155|5657|6283|6347|6348|6352|6354|6355|6356|6357|6358|6361|6364|6368|6369|6370|6372|6373|6374|6375|6376|6403|6714|7010|7040|7060|7422|8740|8792|8795|8832|388372	ANGPT1|AZU1|CEACAM8|VEGFD|CXCL1|IL1RN|CXCL8|ITGB2|MMP1|MMP9|OLR1|SERPINE1|PDGFB|PRTN3|S100A12|CCL2|CCL3|CCL5|CCL7|CCL8|CCL11|CCL13|CCL14|CCL17|CCL20|CCL23|CCL24|CCL25|CXCL6|CXCL11|CXCL5|XCL1|CX3CL1|SELP|SRC|TEK|TGFB1|THBS4|VEGFA|TNFSF14|TNFRSF11A|TNFRSF10B|CD84|CCL4L1	-0.800155	0.158433	Input ID
GO Biological Processes	19	GO:0043087	regulation of GTPase activity	-3.55214	1.88899	3.74222	325	31	111	20	18.018	3.64797	958|2149|5657|6347|6348|6352|6354|6355|6356|6357|6358|6361|6364|6368|6369|6370|6375|6376|8312|388372	CD40|F2R|PRTN3|CCL2|CCL3|CCL5|CCL7|CCL8|CCL11|CCL13|CCL14|CCL17|CCL20|CCL23|CCL24|CCL25|XCL1|CX3CL1|AXIN1|CCL4L1	-0.745916	0.179508	Input ID
GO Biological Processes	19	GO:0006873	cellular ion homeostasis	-3.51554	1.9183	3.72618	325	29	111	19	17.1171	3.57508	133|920|958|2149|6348|6352|6354|6355|6356|6357|6358|6368|6373|6375|7037|7040|7052|8074|114897	ADM|CD4|CD40|F2R|CCL3|CCL5|CCL7|CCL8|CCL11|CCL13|CCL14|CCL23|CXCL11|XCL1|TFRC|TGFB1|TGM2|FGF23|C1QTNF1	-0.726928	0.18753	Input ID
GO Biological Processes	19	GO:0010638	positive regulation of organelle organization	-3.50025	2.239	3.77354	325	17	111	13	11.7117	3.05211	1634|4318|5155|5329|6356|6369|6714|7010|7039|7040|7422|8743|22933	DCN|MMP9|PDGFB|PLAUR|CCL11|CCL24|SRC|TEK|TGFA|TGFB1|VEGFA|TNFSF10|SIRT2	-0.726928	0.18753	Input ID
GO Biological Processes	19	GO:0045860	positive regulation of protein kinase activity	-3.49423	1.75676	3.67529	325	40	111	24	21.6216	3.90734	177|284|566|920|958|959|2149|3082|3557|4803|5154|5155|6283|6352|6714|6789|7039|7040|7422|8312|8517|8792|8795|22943	AGER|ANGPT1|AZU1|CD4|CD40|CD40LG|F2R|HGF|IL1RN|NGF|PDGFA|PDGFB|S100A12|CCL5|SRC|STK4|TGFA|TGFB1|VEGFA|AXIN1|IKBKG|TNFRSF11A|TNFRSF10B|DKK1	-0.726928	0.18753	Input ID
GO Biological Processes	19	GO:0070374	positive regulation of ERK1 and ERK2 cascade	-3.39608	1.63288	3.58072	325	52	111	29	26.1261	4.16986	177|284|920|2149|5154|5155|6347|6348|6352|6354|6355|6356|6357|6358|6361|6364|6368|6369|6370|6375|6376|6714|7010|7040|7066|8074|8685|8792|388372	AGER|ANGPT1|CD4|F2R|PDGFA|PDGFB|CCL2|CCL3|CCL5|CCL7|CCL8|CCL11|CCL13|CCL14|CCL17|CCL20|CCL23|CCL24|CCL25|XCL1|CX3CL1|SRC|TEK|TGFB1|THPO|FGF23|MARCO|TNFRSF11A|CCL4L1	-0.641006	0.228557	Input ID
GO Biological Processes	19	GO:0050801	ion homeostasis	-3.32507	1.80843	3.58229	325	34	111	21	18.9189	3.71746	133|920|958|1634|2149|6348|6352|6354|6355|6356|6357|6358|6368|6373|6375|6714|7037|7040|7052|8074|114897	ADM|CD4|CD40|DCN|F2R|CCL3|CCL5|CCL7|CCL8|CCL11|CCL13|CCL14|CCL23|CXCL11|XCL1|SRC|TFRC|TGFB1|TGM2|FGF23|C1QTNF1	-0.582806	0.261333	Input ID
GO Biological Processes	19	GO:0060326	cell chemotaxis	-3.31439	1.52951	3.4981	325	67	111	35	31.5315	4.41018	566|1839|2277|2919|3082|3315|3557|3576|3689|5054|5155|6283|6347|6348|6352|6354|6355|6356|6357|6358|6361|6364|6368|6369|6370|6372|6373|6374|6375|6376|7060|7422|8740|8792|388372	AZU1|HBEGF|VEGFD|CXCL1|HGF|HSPB1|IL1RN|CXCL8|ITGB2|SERPINE1|PDGFB|S100A12|CCL2|CCL3|CCL5|CCL7|CCL8|CCL11|CCL13|CCL14|CCL17|CCL20|CCL23|CCL24|CCL25|CXCL6|CXCL11|CXCL5|XCL1|CX3CL1|THBS4|VEGFA|TNFSF14|TNFRSF11A|CCL4L1	-0.582806	0.261333	Input ID
GO Biological Processes	19	GO:0002548	monocyte chemotaxis	-3.27511	1.82995	3.55568	325	32	111	20	18.018	3.64797	5054|5155|6283|6347|6348|6352|6354|6355|6356|6357|6358|6361|6364|6368|6369|6370|6375|6376|8792|388372	SERPINE1|PDGFB|S100A12|CCL2|CCL3|CCL5|CCL7|CCL8|CCL11|CCL13|CCL14|CCL17|CCL20|CCL23|CCL24|CCL25|XCL1|CX3CL1|TNFRSF11A|CCL4L1	-0.556525	0.277635	Input ID
GO Biological Processes	19	GO:0043254	regulation of protein complex assembly	-3.26584	2.43994	3.65502	325	12	111	10	9.00901	2.71754	4312|4314|6356|6369|6403|6714|7040|7422|22933|22943	MMP1|MMP3|CCL11|CCL24|SELP|SRC|TGFB1|VEGFA|SIRT2|DKK1	-0.556525	0.277635	Input ID
KEGG Pathway	24	hsa05200	Pathways in cancer	-3.22909	1.85435	3.53195	325	30	111	19	17.1171	3.57508	836|999|2149|2277|3082|3576|4254|4312|4313|4318|5154|5155|6789|7039|7040|7422|8074|8312|8517	CASP3|CDH1|F2R|VEGFD|HGF|CXCL8|KITLG|MMP1|MMP2|MMP9|PDGFA|PDGFB|STK4|TGFA|TGFB1|VEGFA|FGF23|AXIN1|IKBKG	-0.539043	0.289039	Input ID
GO Biological Processes	19	GO:0070371	ERK1 and ERK2 cascade	-3.19764	1.60207	3.44533	325	53	111	29	26.1261	4.16986	177|284|920|2149|5154|5155|6347|6348|6352|6354|6355|6356|6357|6358|6361|6364|6368|6369|6370|6375|6376|6714|7010|7040|7066|8074|8685|8792|388372	AGER|ANGPT1|CD4|F2R|PDGFA|PDGFB|CCL2|CCL3|CCL5|CCL7|CCL8|CCL11|CCL13|CCL14|CCL17|CCL20|CCL23|CCL24|CCL25|XCL1|CX3CL1|SRC|TEK|TGFB1|THPO|FGF23|MARCO|TNFRSF11A|CCL4L1	-0.539043	0.289039	Input ID
GO Biological Processes	19	GO:0070372	regulation of ERK1 and ERK2 cascade	-3.19764	1.60207	3.44533	325	53	111	29	26.1261	4.16986	177|284|920|2149|5154|5155|6347|6348|6352|6354|6355|6356|6357|6358|6361|6364|6368|6369|6370|6375|6376|6714|7010|7040|7066|8074|8685|8792|388372	AGER|ANGPT1|CD4|F2R|PDGFA|PDGFB|CCL2|CCL3|CCL5|CCL7|CCL8|CCL11|CCL13|CCL14|CCL17|CCL20|CCL23|CCL24|CCL25|XCL1|CX3CL1|SRC|TEK|TGFB1|THPO|FGF23|MARCO|TNFRSF11A|CCL4L1	-0.539043	0.289039	Input ID
GO Biological Processes	19	GO:0048247	lymphocyte chemotaxis	-3.18766	1.88224	3.51168	325	28	111	18	16.2162	3.49859	6347|6348|6352|6354|6355|6356|6357|6358|6361|6364|6368|6369|6370|6373|6375|6376|8740|388372	CCL2|CCL3|CCL5|CCL7|CCL8|CCL11|CCL13|CCL14|CCL17|CCL20|CCL23|CCL24|CCL25|CXCL11|XCL1|CX3CL1|TNFSF14|CCL4L1	-0.539043	0.289039	Input ID
GO Biological Processes	19	GO:0030003	cellular cation homeostasis	-3.18766	1.88224	3.51168	325	28	111	18	16.2162	3.49859	133|920|958|2149|6348|6352|6354|6355|6356|6357|6358|6368|6373|6375|7037|7040|7052|114897	ADM|CD4|CD40|F2R|CCL3|CCL5|CCL7|CCL8|CCL11|CCL13|CCL14|CCL23|CXCL11|XCL1|TFRC|TGFB1|TGM2|C1QTNF1	-0.539043	0.289039	Input ID
GO Biological Processes	19	GO:0006875	cellular metal ion homeostasis	-3.18766	1.88224	3.51168	325	28	111	18	16.2162	3.49859	133|920|958|2149|6348|6352|6354|6355|6356|6357|6358|6368|6373|6375|7037|7040|7052|114897	ADM|CD4|CD40|F2R|CCL3|CCL5|CCL7|CCL8|CCL11|CCL13|CCL14|CCL23|CXCL11|XCL1|TFRC|TGFB1|TGM2|C1QTNF1	-0.539043	0.289039	Input ID
GO Biological Processes	19	GO:0042060	wound healing	-3.17748	1.65492	3.44738	325	46	111	26	23.4234	4.01987	177|836|958|959|1634|1839|2149|3315|4321|5054|5104|5154|5155|5327|5329|5657|6364|6376|6403|6714|7040|7056|7076|7450|11093|114897	AGER|CASP3|CD40|CD40LG|DCN|HBEGF|F2R|HSPB1|MMP12|SERPINE1|SERPINA5|PDGFA|PDGFB|PLAT|PLAUR|PRTN3|CCL20|CX3CL1|SELP|SRC|TGFB1|THBD|TIMP1|VWF|ADAMTS13|C1QTNF1	-0.538664	0.289292	Input ID
GO Biological Processes	19	GO:0018209	peptidyl-serine modification	-3.1688	2.30051	3.57706	325	14	111	11	9.90991	2.83604	284|1634|3082|5008|5155|6714|6789|7040|7422|8312|22943	ANGPT1|DCN|HGF|OSM|PDGFB|SRC|STK4|TGFB1|VEGFA|AXIN1|DKK1	-0.538664	0.289292	Input ID
GO Biological Processes	19	GO:0070555	response to interleukin-1	-3.13484	1.74093	3.44278	325	37	111	22	19.8198	3.78375	958|3557|3576|6347|6348|6352|6354|6355|6356|6357|6358|6361|6364|6368|6369|6370|6375|6376|6714|8517|8792|388372	CD40|IL1RN|CXCL8|CCL2|CCL3|CCL5|CCL7|CCL8|CCL11|CCL13|CCL14|CCL17|CCL20|CCL23|CCL24|CCL25|XCL1|CX3CL1|SRC|IKBKG|TNFRSF11A|CCL4L1	-0.513667	0.306432	Input ID
GO Biological Processes	19	GO:0051345	positive regulation of hydrolase activity	-3.10765	1.6636	3.40411	325	44	111	25	22.5225	3.96492	836|958|2149|4803|5657|6347|6348|6352|6354|6355|6356|6357|6358|6361|6364|6368|6369|6370|6375|6376|7422|8312|8743|8795|388372	CASP3|CD40|F2R|NGF|PRTN3|CCL2|CCL3|CCL5|CCL7|CCL8|CCL11|CCL13|CCL14|CCL17|CCL20|CCL23|CCL24|CCL25|XCL1|CX3CL1|VEGFA|AXIN1|TNFSF10|TNFRSF10B|CCL4L1	-0.495262	0.319696	Input ID
Reactome Gene Sets	6	R-HSA-500792	GPCR ligand binding	-3.09063	2.04955	3.48414	325	20	111	14	12.6126	3.15112	133|2149|2919|3576|6352|6357|6364|6368|6370|6372|6373|6374|6375|6376	ADM|F2R|CXCL1|CXCL8|CCL5|CCL13|CCL20|CCL23|CCL25|CXCL6|CXCL11|CXCL5|XCL1|CX3CL1	-0.495262	0.319696	Input ID
KEGG Pathway	24	hsa04657	IL-17 signaling pathway	-3.09063	2.04955	3.48414	325	20	111	14	12.6126	3.15112	836|2919|3576|4312|4314|4318|6347|6354|6356|6361|6364|6372|6374|8517	CASP3|CXCL1|CXCL8|MMP1|MMP3|MMP9|CCL2|CCL7|CCL11|CCL17|CCL20|CXCL6|CXCL5|IKBKG	-0.495262	0.319696	Input ID
GO Biological Processes	19	GO:0071674	mononuclear cell migration	-3.076	1.75676	3.40815	325	35	111	21	18.9189	3.71746	5054|5155|6283|6347|6348|6352|6354|6355|6356|6357|6358|6361|6364|6368|6369|6370|6375|6376|7040|8792|388372	SERPINE1|PDGFB|S100A12|CCL2|CCL3|CCL5|CCL7|CCL8|CCL11|CCL13|CCL14|CCL17|CCL20|CCL23|CCL24|CCL25|XCL1|CX3CL1|TGFB1|TNFRSF11A|CCL4L1	-0.488899	0.324415	Input ID
GO Biological Processes	19	GO:0055082	cellular chemical homeostasis	-3.01976	1.7745	3.37532	325	33	111	20	18.018	3.64797	133|177|920|958|2149|6348|6352|6354|6355|6356|6357|6358|6368|6373|6375|7037|7040|7052|8074|114897	ADM|AGER|CD4|CD40|F2R|CCL3|CCL5|CCL7|CCL8|CCL11|CCL13|CCL14|CCL23|CXCL11|XCL1|TFRC|TGFB1|TGM2|FGF23|C1QTNF1	-0.448751	0.355836	Input ID
GO Biological Processes	19	GO:0071347	cellular response to interleukin-1	-3.01976	1.7745	3.37532	325	33	111	20	18.018	3.64797	958|3557|3576|6347|6348|6352|6354|6355|6356|6357|6358|6361|6364|6368|6369|6370|6375|6376|8517|388372	CD40|IL1RN|CXCL8|CCL2|CCL3|CCL5|CCL7|CCL8|CCL11|CCL13|CCL14|CCL17|CCL20|CCL23|CCL24|CCL25|XCL1|CX3CL1|IKBKG|CCL4L1	-0.448751	0.355836	Input ID
KEGG Pathway	24	hsa05219	Bladder cancer	-3.00066	2.6026	3.50615	325	9	111	8	7.20721	2.45459	999|1839|3576|4312|4313|4318|6714|7422	CDH1|HBEGF|CXCL8|MMP1|MMP2|MMP9|SRC|VEGFA	-0.437474	0.365196	Input ID
GO Biological Processes	19	GO:0098771	inorganic ion homeostasis	-2.96645	1.79454	3.34463	325	31	111	19	17.1171	3.57508	133|920|958|2149|6348|6352|6354|6355|6356|6357|6358|6368|6373|6375|7037|7040|7052|8074|114897	ADM|CD4|CD40|F2R|CCL3|CCL5|CCL7|CCL8|CCL11|CCL13|CCL14|CCL23|CXCL11|XCL1|TFRC|TGFB1|TGM2|FGF23|C1QTNF1	-0.410948	0.388196	Input ID
GO Biological Processes	19	GO:0072676	lymphocyte migration	-2.91646	1.81733	3.3165	325	29	111	18	16.2162	3.49859	6347|6348|6352|6354|6355|6356|6357|6358|6361|6364|6368|6369|6370|6373|6375|6376|8740|388372	CCL2|CCL3|CCL5|CCL7|CCL8|CCL11|CCL13|CCL14|CCL17|CCL20|CCL23|CCL24|CCL25|CXCL11|XCL1|CX3CL1|TNFSF14|CCL4L1	-0.368514	0.428042	Input ID
GO Biological Processes	19	GO:0051302	regulation of cell division	-2.8526	2.39558	3.3862	325	11	111	9	8.10811	2.59082	2277|5008|5154|5155|7039|7040|7060|7422|22933	VEGFD|OSM|PDGFA|PDGFB|TGFA|TGFB1|THBS4|VEGFA|SIRT2	-0.319906	0.478734	Input ID
GO Biological Processes	19	GO:0051781	positive regulation of cell division	-2.8526	2.39558	3.3862	325	11	111	9	8.10811	2.59082	2277|5008|5154|5155|7039|7040|7060|7422|22933	VEGFD|OSM|PDGFA|PDGFB|TGFA|TGFB1|THBS4|VEGFA|SIRT2	-0.319906	0.478734	Input ID
GO Biological Processes	19	GO:0043114	regulation of vascular permeability	-2.83889	2.92793	3.42767	325	6	111	6	5.40541	2.14628	133|284|566|6714|7010|7040	ADM|ANGPT1|AZU1|SRC|TEK|TGFB1	-0.319906	0.478734	Input ID
Canonical Pathways	11	M153	PID P75 NTR PATHWAY	-2.83889	2.92793	3.42767	325	6	111	6	5.40541	2.14628	836|4314|4316|4803|6272|8517	CASP3|MMP3|MMP7|NGF|SORT1|IKBKG	-0.319906	0.478734	Input ID
Reactome Gene Sets	6	R-HSA-109582	Hemostasis	-2.78377	1.58596	3.16211	325	48	111	26	23.4234	4.01987	284|1088|2149|2277|3082|3689|4312|4973|5054|5104|5154|5155|5327|5329|5657|6403|6714|7010|7040|7056|7066|7076|7422|7450|8795|8832	ANGPT1|CEACAM8|F2R|VEGFD|HGF|ITGB2|MMP1|OLR1|SERPINE1|SERPINA5|PDGFA|PDGFB|PLAT|PLAUR|PRTN3|SELP|SRC|TEK|TGFB1|THBD|THPO|TIMP1|VEGFA|VWF|TNFRSF10B|CD84	-0.286571	0.516927	Input ID
GO Biological Processes	19	GO:0010634	positive regulation of epithelial cell migration	-2.7784	2.25225	3.31371	325	13	111	10	9.00901	2.71754	284|958|1839|3315|4318|5155|6714|7010|7040|7422	ANGPT1|CD40|HBEGF|HSPB1|MMP9|PDGFB|SRC|TEK|TGFB1|VEGFA	-0.286571	0.516927	Input ID
GO Biological Processes	19	GO:0018105	peptidyl-serine phosphorylation	-2.7784	2.25225	3.31371	325	13	111	10	9.00901	2.71754	284|3082|5008|5155|6714|6789|7040|7422|8312|22943	ANGPT1|HGF|OSM|PDGFB|SRC|STK4|TGFB1|VEGFA|AXIN1|DKK1	-0.286571	0.516927	Input ID
GO Biological Processes	19	GO:0022617	extracellular matrix disassembly	-2.7784	2.25225	3.31371	325	13	111	10	9.00901	2.71754	1514|4312|4313|4314|4316|4318|4319|4321|7040|7076	CTSL|MMP1|MMP2|MMP3|MMP7|MMP9|MMP10|MMP12|TGFB1|TIMP1	-0.286571	0.516927	Input ID
KEGG Pathway	24	hsa04060	Cytokine-cytokine receptor interaction	-2.75037	1.39587	3.07846	325	86	111	41	36.9369	4.58096	958|959|2277|2919|3082|3574|3576|3977|4254|4982|5008|5154|5155|6347|6348|6352|6354|6355|6356|6357|6358|6361|6364|6368|6369|6370|6372|6373|6374|6375|6376|7040|7066|7422|8740|8742|8743|8764|8792|8795|388372	CD40|CD40LG|VEGFD|CXCL1|HGF|IL7|CXCL8|LIFR|KITLG|TNFRSF11B|OSM|PDGFA|PDGFB|CCL2|CCL3|CCL5|CCL7|CCL8|CCL11|CCL13|CCL14|CCL17|CCL20|CCL23|CCL24|CCL25|CXCL6|CXCL11|CXCL5|XCL1|CX3CL1|TGFB1|THPO|VEGFA|TNFSF14|TNFSF12|TNFSF10|TNFRSF14|TNFRSF11A|TNFRSF10B|CCL4L1	-0.283653	0.520412	Input ID
Reactome Gene Sets	6	R-HSA-1474228	Degradation of the extracellular matrix	-2.74377	2.00332	3.24103	325	19	111	13	11.7117	3.05211	836|999|1514|1634|4312|4313|4314|4316|4318|4319|4321|4811|7076	CASP3|CDH1|CTSL|DCN|MMP1|MMP2|MMP3|MMP7|MMP9|MMP10|MMP12|NID1|TIMP1	-0.283653	0.520412	Input ID
Reactome Gene Sets	6	R-HSA-373076	Class A/1 (Rhodopsin-like receptors)	-2.74377	2.00332	3.24103	325	19	111	13	11.7117	3.05211	2149|2919|3576|6352|6357|6364|6368|6370|6372|6373|6374|6375|6376	F2R|CXCL1|CXCL8|CCL5|CCL13|CCL20|CCL23|CCL25|CXCL6|CXCL11|CXCL5|XCL1|CX3CL1	-0.283653	0.520412	Input ID
Reactome Gene Sets	6	R-HSA-375276	Peptide ligand-binding receptors	-2.74377	2.00332	3.24103	325	19	111	13	11.7117	3.05211	2149|2919|3576|6352|6357|6364|6368|6370|6372|6373|6374|6375|6376	F2R|CXCL1|CXCL8|CCL5|CCL13|CCL20|CCL23|CCL25|CXCL6|CXCL11|CXCL5|XCL1|CX3CL1	-0.283653	0.520412	Input ID
Reactome Gene Sets	6	R-HSA-76002	Platelet activation, signaling and aggregation	-2.74377	2.00332	3.24103	325	19	111	13	11.7117	3.05211	2149|2277|3082|5054|5154|5155|6403|6714|7040|7066|7076|7422|7450	F2R|VEGFD|HGF|SERPINE1|PDGFA|PDGFB|SELP|SRC|TGFB1|THPO|TIMP1|VEGFA|VWF	-0.283653	0.520412	Input ID
GO Biological Processes	19	GO:0051347	positive regulation of transferase activity	-2.7109	1.59127	3.11233	325	46	111	25	22.5225	3.96492	177|284|566|920|958|959|2149|3082|3557|4803|5154|5155|6283|6352|6714|6789|7010|7039|7040|7422|8312|8517|8792|8795|22943	AGER|ANGPT1|AZU1|CD4|CD40|CD40LG|F2R|HGF|IL1RN|NGF|PDGFA|PDGFB|S100A12|CCL5|SRC|STK4|TEK|TGFA|TGFB1|VEGFA|AXIN1|IKBKG|TNFRSF11A|TNFRSF10B|DKK1	-0.262851	0.545945	Input ID
GO Biological Processes	19	GO:0033674	positive regulation of kinase activity	-2.7109	1.59127	3.11233	325	46	111	25	22.5225	3.96492	177|284|566|920|958|959|2149|3082|3557|4803|5154|5155|6283|6352|6714|6789|7010|7039|7040|7422|8312|8517|8792|8795|22943	AGER|ANGPT1|AZU1|CD4|CD40|CD40LG|F2R|HGF|IL1RN|NGF|PDGFA|PDGFB|S100A12|CCL5|SRC|STK4|TEK|TGFA|TGFB1|VEGFA|AXIN1|IKBKG|TNFRSF11A|TNFRSF10B|DKK1	-0.262851	0.545945	Input ID
GO Biological Processes	19	GO:0055080	cation homeostasis	-2.66854	1.75676	3.12848	325	30	111	18	16.2162	3.49859	133|920|958|2149|6348|6352|6354|6355|6356|6357|6358|6368|6373|6375|7037|7040|7052|114897	ADM|CD4|CD40|F2R|CCL3|CCL5|CCL7|CCL8|CCL11|CCL13|CCL14|CCL23|CXCL11|XCL1|TFRC|TGFB1|TGM2|C1QTNF1	-0.237983	0.578119	Input ID
GO Biological Processes	19	GO:0034341	response to interferon-gamma	-2.66854	1.75676	3.12848	325	30	111	18	16.2162	3.49859	958|6347|6348|6352|6354|6355|6356|6357|6358|6361|6364|6368|6369|6370|6375|6376|11093|388372	CD40|CCL2|CCL3|CCL5|CCL7|CCL8|CCL11|CCL13|CCL14|CCL17|CCL20|CCL23|CCL24|CCL25|XCL1|CX3CL1|ADAMTS13|CCL4L1	-0.237983	0.578119	Input ID
GO Biological Processes	19	GO:0055065	metal ion homeostasis	-2.66854	1.75676	3.12848	325	30	111	18	16.2162	3.49859	133|920|958|2149|6348|6352|6354|6355|6356|6357|6358|6368|6373|6375|7037|7040|7052|114897	ADM|CD4|CD40|F2R|CCL3|CCL5|CCL7|CCL8|CCL11|CCL13|CCL14|CCL23|CXCL11|XCL1|TFRC|TGFB1|TGM2|C1QTNF1	-0.237983	0.578119	Input ID
GO Biological Processes	19	GO:0071346	cellular response to interferon-gamma	-2.61477	1.77767	3.09545	325	28	111	17	15.3153	3.41825	6347|6348|6352|6354|6355|6356|6357|6358|6361|6364|6368|6369|6370|6375|6376|11093|388372	CCL2|CCL3|CCL5|CCL7|CCL8|CCL11|CCL13|CCL14|CCL17|CCL20|CCL23|CCL24|CCL25|XCL1|CX3CL1|ADAMTS13|CCL4L1	-0.189892	0.645814	Input ID
GO Biological Processes	19	GO:2000117	negative regulation of cysteine-type endopeptidase activity	-2.5648	2.56194	3.21667	325	8	111	7	6.30631	2.30718	3082|4318|4803|5329|6714|7422|8740	HGF|MMP9|NGF|PLAUR|SRC|VEGFA|TNFSF14	-0.151054	0.70623	Input ID
GO Biological Processes	19	GO:0043154	negative regulation of cysteine-type endopeptidase activity involved in apoptotic process	-2.5648	2.56194	3.21667	325	8	111	7	6.30631	2.30718	3082|4318|4803|5329|6714|7422|8740	HGF|MMP9|NGF|PLAUR|SRC|VEGFA|TNFSF14	-0.151054	0.70623	Input ID
GO Biological Processes	19	GO:0071356	cellular response to tumor necrosis factor	-2.50783	1.52027	2.94358	325	52	111	27	24.3243	4.07227	958|959|3576|4982|6347|6348|6352|6354|6355|6356|6357|6358|6361|6364|6368|6369|6370|6375|6376|8517|8740|8742|8764|8792|8795|11093|388372	CD40|CD40LG|CXCL8|TNFRSF11B|CCL2|CCL3|CCL5|CCL7|CCL8|CCL11|CCL13|CCL14|CCL17|CCL20|CCL23|CCL24|CCL25|XCL1|CX3CL1|IKBKG|TNFSF14|TNFSF12|TNFRSF14|TNFRSF11A|TNFRSF10B|ADAMTS13|CCL4L1	-0.0995514	0.795149	Input ID
KEGG Pathway	24	hsa04015	Rap1 signaling pathway	-2.47483	1.86323	3.01538	325	22	111	14	12.6126	3.15112	284|999|2149|2277|3082|3689|4254|4803|5154|5155|6714|7010|7422|8074	ANGPT1|CDH1|F2R|VEGFD|HGF|ITGB2|KITLG|NGF|PDGFA|PDGFB|SRC|TEK|VEGFA|FGF23	-0.0719412	0.847342	Input ID
GO Biological Processes	19	GO:0034612	response to tumor necrosis factor	-2.42241	1.49058	2.87037	325	55	111	28	25.2252	4.12224	836|958|959|3576|4982|6347|6348|6352|6354|6355|6356|6357|6358|6361|6364|6368|6369|6370|6375|6376|8517|8740|8742|8764|8792|8795|11093|388372	CASP3|CD40|CD40LG|CXCL8|TNFRSF11B|CCL2|CCL3|CCL5|CCL7|CCL8|CCL11|CCL13|CCL14|CCL17|CCL20|CCL23|CCL24|CCL25|XCL1|CX3CL1|IKBKG|TNFSF14|TNFSF12|TNFRSF14|TNFRSF11A|TNFRSF10B|ADAMTS13|CCL4L1	-0.0359299	0.920598	Input ID
GO Biological Processes	19	GO:0048017	inositol lipid-mediated signaling	-2.40865	1.95195	2.9882	325	18	111	12	10.8108	2.9473	284|1634|2149|3082|4803|5154|5155|6352|6403|7010|10617|22933	ANGPT1|DCN|F2R|HGF|NGF|PDGFA|PDGFB|CCL5|SELP|TEK|STAMBP|SIRT2	-0.0359299	0.920598	Input ID
GO Biological Processes	19	GO:0048015	phosphatidylinositol-mediated signaling	-2.40865	1.95195	2.9882	325	18	111	12	10.8108	2.9473	284|1634|2149|3082|4803|5154|5155|6352|6403|7010|10617|22933	ANGPT1|DCN|F2R|HGF|NGF|PDGFA|PDGFB|CCL5|SELP|TEK|STAMBP|SIRT2	-0.0359299	0.920598	Input ID
GO Biological Processes	19	GO:0030168	platelet activation	-2.40865	1.95195	2.9882	325	18	111	12	10.8108	2.9473	958|959|2149|3315|5154|5155|6403|6714|7056|7450|11093|114897	CD40|CD40LG|F2R|HSPB1|PDGFA|PDGFB|SELP|SRC|THBD|VWF|ADAMTS13|C1QTNF1	-0.0359299	0.920598	Input ID
Canonical Pathways	11	M174	PID UPA UPAR PATHWAY	-2.39904	2.19595	3.03569	325	12	111	9	8.10811	2.59082	3082|3689|4314|4318|4321|5054|5329|6714|7040	HGF|ITGB2|MMP3|MMP9|MMP12|SERPINE1|PLAUR|SRC|TGFB1	-0.0359299	0.920598	Input ID
GO Biological Processes	19	GO:0048245	eosinophil chemotaxis	-2.38909	2.01295	2.98811	325	16	111	11	9.90991	2.83604	6347|6348|6352|6354|6355|6356|6357|6368|6369|6376|388372	CCL2|CCL3|CCL5|CCL7|CCL8|CCL11|CCL13|CCL23|CCL24|CX3CL1|CCL4L1	-0.0359299	0.920598	Input ID
GO Biological Processes	19	GO:0072677	eosinophil migration	-2.38909	2.01295	2.98811	325	16	111	11	9.90991	2.83604	6347|6348|6352|6354|6355|6356|6357|6368|6369|6376|388372	CCL2|CCL3|CCL5|CCL7|CCL8|CCL11|CCL13|CCL23|CCL24|CX3CL1|CCL4L1	-0.0359299	0.920598	Input ID
GO Biological Processes	19	GO:0051301	cell division	-2.38351	2.09138	3.00183	325	14	111	10	9.00901	2.71754	2277|5008|5154|5155|7039|7040|7060|7422|10617|22933	VEGFD|OSM|PDGFA|PDGFB|TGFA|TGFB1|THBS4|VEGFA|STAMBP|SIRT2	-0.0359299	0.920598	Input ID
Reactome Gene Sets	6	R-HSA-114608	Platelet degranulation	-2.38351	2.09138	3.00183	325	14	111	10	9.00901	2.71754	2277|3082|5054|5154|5155|6403|7040|7076|7422|7450	VEGFD|HGF|SERPINE1|PDGFA|PDGFB|SELP|TGFB1|TIMP1|VEGFA|VWF	-0.0359299	0.920598	Input ID
GO Biological Processes	19	GO:0002576	platelet degranulation	-2.38351	2.09138	3.00183	325	14	111	10	9.00901	2.71754	2277|3082|5054|5154|5155|6403|7040|7076|7422|7450	VEGFD|HGF|SERPINE1|PDGFA|PDGFB|SELP|TGFB1|TIMP1|VEGFA|VWF	-0.0359299	0.920598	Input ID
Reactome Gene Sets	6	R-HSA-76005	Response to elevated platelet cytosolic Ca2+	-2.38351	2.09138	3.00183	325	14	111	10	9.00901	2.71754	2277|3082|5054|5154|5155|6403|7040|7076|7422|7450	VEGFD|HGF|SERPINE1|PDGFA|PDGFB|SELP|TGFB1|TIMP1|VEGFA|VWF	-0.0359299	0.920598	Input ID
GO Biological Processes	19	GO:0007169	transmembrane receptor protein tyrosine kinase signaling pathway	-2.35908	1.52496	2.83293	325	48	111	25	22.5225	3.96492	284|836|920|1634|1839|1978|2277|3082|3315|4313|4318|4803|5154|5155|5284|5327|5329|6272|6714|7010|7039|7040|7422|8074|22933	ANGPT1|CASP3|CD4|DCN|HBEGF|EIF4EBP1|VEGFD|HGF|HSPB1|MMP2|MMP9|NGF|PDGFA|PDGFB|PIGR|PLAT|PLAUR|SORT1|SRC|TEK|TGFA|TGFB1|VEGFA|FGF23|SIRT2	-0.0344415	0.923759	Input ID
GO Biological Processes	19	GO:0010543	regulation of platelet activation	-2.35904	2.92793	3.12413	325	5	111	5	4.5045	1.96858	5154|5155|6403|7056|114897	PDGFA|PDGFB|SELP|THBD|C1QTNF1	-0.0344415	0.923759	Input ID
GO Biological Processes	19	GO:0043388	positive regulation of DNA binding	-2.35904	2.92793	3.12413	325	5	111	5	4.5045	1.96858	4318|4803|5329|7040|22933	MMP9|NGF|PLAUR|TGFB1|SIRT2	-0.0344415	0.923759	Input ID
Canonical Pathways	11	M223	PID BETA CATENIN NUC PATHWAY	-2.35904	2.92793	3.12413	325	5	111	5	4.5045	1.96858	999|3576|4313|4318|22943	CDH1|CXCL8|MMP2|MMP9|DKK1	-0.0344415	0.923759	Input ID
GO Biological Processes	19	GO:0048285	organelle fission	-2.35904	2.92793	3.12413	325	5	111	5	4.5045	1.96858	1634|5155|7039|7040|22933	DCN|PDGFB|TGFA|TGFB1|SIRT2	-0.0344415	0.923759	Input ID
GO Biological Processes	19	GO:0040017	positive regulation of locomotion	-2.19989	1.43915	2.68118	325	59	111	29	26.1261	4.16986	177|284|566|958|1839|2149|2277|3082|3315|3576|4318|5054|5154|5155|6348|6352|6354|6355|6356|6364|6369|6375|6403|6714|7010|7040|7060|7422|8740	AGER|ANGPT1|AZU1|CD40|HBEGF|F2R|VEGFD|HGF|HSPB1|CXCL8|MMP9|SERPINE1|PDGFA|PDGFB|CCL3|CCL5|CCL7|CCL8|CCL11|CCL20|CCL24|XCL1|SELP|SRC|TEK|TGFB1|THBS4|VEGFA|TNFSF14	0	1	Input ID
GO Biological Processes	19	GO:0051101	regulation of DNA binding	-2.13774	2.50965	2.90363	325	7	111	6	5.40541	2.14628	177|4318|4803|5329|7040|22933	AGER|MMP9|NGF|PLAUR|TGFB1|SIRT2	0	1	Input ID
Reactome Gene Sets	6	R-HSA-186797	Signaling by PDGF	-2.13774	2.50965	2.90363	325	7	111	6	5.40541	2.14628	5154|5155|5327|6714|7058|7060	PDGFA|PDGFB|PLAT|SRC|THBS2|THBS4	0	1	Input ID
GO Biological Processes	19	GO:0043281	regulation of cysteine-type endopeptidase activity involved in apoptotic process	-2.0863	1.89454	2.72444	325	17	111	11	9.90991	2.83604	836|2149|3082|4318|4803|5329|6714|7422|8740|8743|8795	CASP3|F2R|HGF|MMP9|NGF|PLAUR|SRC|VEGFA|TNFSF14|TNFSF10|TNFRSF10B	0	1	Input ID
Reactome Gene Sets	6	R-HSA-5663202	Diseases of signal transduction	-2.0863	1.89454	2.72444	325	17	111	11	9.90991	2.83604	1839|3082|4254|5154|5155|6714|7040|7450|8074|8312|22943	HBEGF|HGF|KITLG|PDGFA|PDGFB|SRC|TGFB1|VWF|FGF23|AXIN1|DKK1	0	1	Input ID
GO Biological Processes	19	GO:0010632	regulation of epithelial cell migration	-2.0863	1.89454	2.72444	325	17	111	11	9.90991	2.83604	284|958|1634|1839|3315|4318|5155|6714|7010|7040|7422	ANGPT1|CD40|DCN|HBEGF|HSPB1|MMP9|PDGFB|SRC|TEK|TGFB1|VEGFA	0	1	Input ID
Reactome Gene Sets	6	R-HSA-380108	Chemokine receptors bind chemokines	-2.0863	1.89454	2.72444	325	17	111	11	9.90991	2.83604	2919|3576|6352|6357|6364|6370|6372|6373|6374|6375|6376	CXCL1|CXCL8|CCL5|CCL13|CCL20|CCL25|CXCL6|CXCL11|CXCL5|XCL1|CX3CL1	0	1	Input ID
GO Biological Processes	19	GO:2000116	regulation of cysteine-type endopeptidase activity	-2.0863	1.89454	2.72444	325	17	111	11	9.90991	2.83604	836|2149|3082|4318|4803|5329|6714|7422|8740|8743|8795	CASP3|F2R|HGF|MMP9|NGF|PLAUR|SRC|VEGFA|TNFSF14|TNFSF10|TNFRSF10B	0	1	Input ID
KEGG Pathway	24	hsa05205	Proteoglycans in cancer	-2.0863	1.89454	2.72444	325	17	111	11	9.90991	2.83604	836|1514|1634|1839|3082|4313|4318|5329|6714|7040|7422	CASP3|CTSL|DCN|HBEGF|HGF|MMP2|MMP9|PLAUR|SRC|TGFB1|VEGFA	0	1	Input ID
GO Biological Processes	19	GO:0014065	phosphatidylinositol 3-kinase signaling	-2.0863	1.89454	2.72444	325	17	111	11	9.90991	2.83604	284|1634|2149|3082|5154|5155|6352|6403|7010|10617|22933	ANGPT1|DCN|F2R|HGF|PDGFA|PDGFB|CCL5|SELP|TEK|STAMBP|SIRT2	0	1	Input ID
Reactome Gene Sets	6	R-HSA-1592389	Activation of Matrix Metalloproteinases	-2.05734	2.27728	2.79441	325	9	111	7	6.30631	2.30718	4312|4313|4314|4316|4318|4319|7076	MMP1|MMP2|MMP3|MMP7|MMP9|MMP10|TIMP1	0	1	Input ID
GO Biological Processes	19	GO:0038127	ERBB signaling pathway	-2.05734	2.27728	2.79441	325	9	111	7	6.30631	2.30718	1839|4318|5284|5329|6714|7039|7040	HBEGF|MMP9|PIGR|PLAUR|SRC|TGFA|TGFB1	0	1	Input ID
GO Biological Processes	19	GO:2000401	regulation of lymphocyte migration	-2.05734	2.27728	2.79441	325	9	111	7	6.30631	2.30718	6347|6348|6352|6354|6364|6375|8740	CCL2|CCL3|CCL5|CCL7|CCL20|XCL1|TNFSF14	0	1	Input ID
GO Biological Processes	19	GO:0007173	epidermal growth factor receptor signaling pathway	-2.05734	2.27728	2.79441	325	9	111	7	6.30631	2.30718	1839|4318|5284|5329|6714|7039|7040	HBEGF|MMP9|PIGR|PLAUR|SRC|TGFA|TGFB1	0	1	Input ID
GO Biological Processes	19	GO:0007346	regulation of mitotic cell cycle	-2.05734	2.27728	2.79441	325	9	111	7	6.30631	2.30718	1978|5155|6347|6789|7039|7040|22933	EIF4EBP1|PDGFB|CCL2|STK4|TGFA|TGFB1|SIRT2	0	1	Input ID
GO Biological Processes	19	GO:0031334	positive regulation of protein complex assembly	-2.05734	2.27728	2.79441	325	9	111	7	6.30631	2.30718	4312|4314|6356|6369|6714|7040|7422	MMP1|MMP3|CCL11|CCL24|SRC|TGFB1|VEGFA	0	1	Input ID
GO Biological Processes	19	GO:0009611	response to wounding	-2.05026	1.43735	2.55889	325	55	111	27	24.3243	4.07227	133|177|836|958|959|1634|1839|2149|3315|4321|5054|5104|5154|5155|5327|5329|5657|6364|6376|6403|6714|7040|7056|7076|7450|11093|114897	ADM|AGER|CASP3|CD40|CD40LG|DCN|HBEGF|F2R|HSPB1|MMP12|SERPINE1|SERPINA5|PDGFA|PDGFB|PLAT|PLAUR|PRTN3|CCL20|CX3CL1|SELP|SRC|TGFB1|THBD|TIMP1|VWF|ADAMTS13|C1QTNF1	0	1	Input ID
GO Biological Processes	19	GO:0010563	negative regulation of phosphorus metabolic process	-2.03531	2.02703	2.71772	325	13	111	9	8.10811	2.59082	284|836|3082|3315|5154|5155|7040|22933|22943	ANGPT1|CASP3|HGF|HSPB1|PDGFA|PDGFB|TGFB1|SIRT2|DKK1	0	1	Input ID
GO Biological Processes	19	GO:0007204	positive regulation of cytosolic calcium ion concentration	-2.03531	2.02703	2.71772	325	13	111	9	8.10811	2.59082	133|920|2149|6348|6373|6375|7040|7052|114897	ADM|CD4|F2R|CCL3|CXCL11|XCL1|TGFB1|TGM2|C1QTNF1	0	1	Input ID
GO Biological Processes	19	GO:0045936	negative regulation of phosphate metabolic process	-2.03531	2.02703	2.71772	325	13	111	9	8.10811	2.59082	284|836|3082|3315|5154|5155|7040|22933|22943	ANGPT1|CASP3|HGF|HSPB1|PDGFA|PDGFB|TGFB1|SIRT2|DKK1	0	1	Input ID
GO Biological Processes	19	GO:0030574	collagen catabolic process	-2.03531	2.02703	2.71772	325	13	111	9	8.10811	2.59082	1514|4312|4313|4314|4316|4318|4319|4321|5657	CTSL|MMP1|MMP2|MMP3|MMP7|MMP9|MMP10|MMP12|PRTN3	0	1	Input ID
GO Biological Processes	19	GO:0051480	regulation of cytosolic calcium ion concentration	-2.03531	2.02703	2.71772	325	13	111	9	8.10811	2.59082	133|920|2149|6348|6373|6375|7040|7052|114897	ADM|CD4|F2R|CCL3|CXCL11|XCL1|TGFB1|TGM2|C1QTNF1	0	1	Input ID
Canonical Pathways	11	M65	PID FRA PATHWAY	-2.03213	2.1294	2.74036	325	11	111	8	7.20721	2.45459	1634|3576|4312|4313|4318|5329|6347|7056	DCN|CXCL8|MMP1|MMP2|MMP9|PLAUR|CCL2|THBD	0	1	Input ID
GO Biological Processes	19	GO:0033135	regulation of peptidyl-serine phosphorylation	-2.03213	2.1294	2.74036	325	11	111	8	7.20721	2.45459	284|3082|5008|6789|7040|7422|8312|22943	ANGPT1|HGF|OSM|STK4|TGFB1|VEGFA|AXIN1|DKK1	0	1	Input ID
GO Biological Processes	19	GO:0008360	regulation of cell shape	-2.03213	2.1294	2.74036	325	11	111	8	7.20721	2.45459	3689|6347|6348|6354|6356|6357|6369|7422	ITGB2|CCL2|CCL3|CCL7|CCL11|CCL13|CCL24|VEGFA	0	1	Input ID
