# Supplementary material for: Comparative analysis of obesity-related cardiometabolic and renal biomarkers in human plasma and serum
Source: Sci Rep. 2019 Oct 28;9:15385. doi: 10.1038/s41598-019-51673-0 (PMC6817872; doi:10.1038/s41598-019-51673-0)
Supplement: Supplementary file 5 — Supplementary Table S4. [file 41598_2019_51673_MOESM5_ESM.xlsx]

## Sheet: Inflammation
Supplementary Table S4. Protein correlations in plasma versus serum in lean and obese individuals.
	Lean			Obese
Protein	r	H-B adj. p value		r	H-B adj. p value		r.Lean - r.Obese
VEGF-A	0.7139	ns		-0.109491	ns		0.823391
PD-L1	0.386211	ns		0.965874	0.000375591		0.579663
MIP-1 alpha	0.134702	ns		0.666778	ns		0.532075
TNFSF14	0.168531	ns		0.682899	ns		0.514369
CCL4	0.511757	ns		0.984092	1.35971e-05		0.472335
HGF	0.247716	ns		0.708926	ns		0.46121
CCL28	0.580221	ns		0.9434	0.00316031		0.363179
MCP-1	0.43803	ns		0.770883	ns		0.332853
CXCL11	0.532414	ns		0.832971	ns		0.300557
ADA	0.550913	ns		0.839265	ns		0.288352
CSF-1	0.579016	ns		0.855459	ns		0.276443
Beta-NGF	0.503628	ns		0.753908	ns		0.250281
uPA	0.965291	0.000451662		0.755508	ns		0.209783
MCP-4	0.616825	ns		0.813616	ns		0.196791
EN-RAGE	0.616056	ns		0.793835	ns		0.177778
CCL25	0.804008	ns		0.952822	0.00148856		0.148814
CD5	0.652353	ns		0.795904	ns		0.143551
CST5	0.814309	ns		0.936763	0.00504742		0.122454
CCL11	0.900531	0.0379827		0.784725	ns		0.115806
MMP-1	0.744911	ns		0.653904	ns		0.0910073
CD244	0.946879	0.00281541		0.862168	ns		0.0847105
OPG	0.894146	0.0487543		0.97484	0.000100479		0.0806935
IL-10	0.791188	ns		0.719148	ns		0.07204
CCL23	0.879033	ns		0.946139	0.00258055		0.067106
IL-18R1	0.873352	ns		0.933765	0.0060842		0.0604135
Flt3L	0.897984	0.0420506		0.953141	0.00145018		0.0551574
IL-8	0.807244	ns		0.860974	ns		0.0537308
DNER	0.637336	ns		0.688122	ns		0.0507854
4E-BP1	0.794899	ns		0.749125	ns		0.0457738
MCP-2	0.942432	0.00391691		0.983798	1.46963e-05		0.041366
IL-12B	0.927039	0.01068		0.967748	0.000296422		0.040709
LIF-R	0.787141	ns		0.748346	ns		0.0387947
CD40	0.721199	ns		0.683892	ns		0.037307
TNFB	0.943847	0.00354727		0.909739	0.020879		0.0341087
IL-10RB	0.753713	ns		0.783895	ns		0.0301819
CXCL9	0.960783	0.000766941		0.989314	2.35457e-06		0.0285305
IL-18	0.959636	0.000865843		0.986525	6.5258e-06		0.026889
TRANCE	0.953187	0.00165416		0.978694	4.83205e-05		0.025507
TNFRSF9	0.862867	ns		0.842434	ns		0.0204338
SCF	0.93603	0.006056		0.915615	0.0163193		0.0204147
CD6	0.931294	0.00823172		0.913165	0.0180636		0.0181294
CCL20	0.978724	5.19263e-05		0.996521	1.58083e-08		0.017797
TWEAK	0.74526	ns		0.762925	ns		0.0176647
CDCP1	0.950519	0.00208554		0.966167	0.000362775		0.0156481
FGF-19	0.992592	4.69844e-07		0.982064	2.30092e-05		0.0105283
CCL19	0.941267	0.00424822		0.93385	0.00607608		0.00741655
MMP-10	0.98008	3.88096e-05		0.986737	6.09914e-06		0.00665706
TRAIL	0.873899	ns		0.879613	ns		0.00571327
OSM	0.784002	ns		0.77945	ns		0.00455289
FGF-21	0.991497	8.67002e-07		0.995485	5.03471e-08		0.00398818
CXCL10	0.921147	0.0146764		0.924511	0.0102499		0.00336363

## Sheet: Cardiometabolic
Supplementary Table S4. Protein correlations in plasma versus serum in lean and obese individuals.
	Lean			Obese
Protein	r	H-B adj. p value		r	H-B adj. p value		r.Lean - r.Obese
PRCP	0.419459	ns		0.898372	0.033122		0.478912
CFHR5	0.47188	ns		0.89216	0.0421452		0.42028
C2	0.598292	ns		0.915136	0.0164944		0.316843
TGFBI	0.648447	ns		0.96435	0.000452744		0.315903
IL7R	0.800574	ns		0.490117	ns		0.310457
IGFBP3	0.565924	ns		0.829086	ns		0.263163
SPARCL1	0.853086	ns		0.602603	ns		0.250483
C1QTNF1	0.664861	ns		0.8967	0.0353728		0.231839
ICAM1	0.644879	ns		0.859908	ns		0.215029
ST6GAL1	0.65483	ns		0.86475	ns		0.209921
PCOLCE	0.711223	ns		0.915569	0.0163193		0.204346
FETUB	0.921548	0.0144076		0.720335	ns		0.201213
VCAM1	0.779293	ns		0.96566	0.000384739		0.186367
CD59	0.781062	ns		0.595447	ns		0.185614
OSMR	0.735145	ns		0.912353	0.0185436		0.177208
SELL	0.706041	ns		0.882498	ns		0.176457
CST3	0.676467	ns		0.849504	ns		0.173037
LILRB2	0.755681	ns		0.915728	0.0162994		0.160048
SERPINA7	0.772735	ns		0.917438	0.0149705		0.144702
SAA4	0.832792	ns		0.974267	0.000109914		0.141474
ANG	0.813708	ns		0.95344	0.00141523		0.139731
NID1	0.687384	ns		0.817695	ns		0.130311
TNC	0.839127	ns		0.966611	0.000343331		0.127484
LILRB1	0.743503	ns		0.619199	ns		0.124305
GP1BA	0.829547	ns		0.952686	0.00150116		0.123139
QPCT	0.863771	ns		0.753515	ns		0.110256
F7	0.783715	ns		0.893287	0.0405241		0.109572
NCAM1	0.851383	ns		0.765694	ns		0.0856888
TCN2	0.832121	ns		0.913044	0.018087		0.0809227
CDH1	0.860831	ns		0.935446	0.00548021		0.0746149
AOC3	0.863982	ns		0.936689	0.00505164		0.0727075
DPP4	0.901574	0.0365777		0.973263	0.000129427		0.0716892
FCGR3B	0.953102	0.00166186		0.884398	ns		0.0687042
PRSS2	0.913667	0.0214026		0.978653	4.85724e-05		0.0649851
CCL18	0.911497	0.0236677		0.974768	0.000101392		0.0632711
TIMD4	0.920408	0.0152304		0.981378	2.71188e-05		0.0609706
FCN2	0.925881	0.0114012		0.980001	3.65446e-05		0.0541192
SERPINA5	0.791999	ns		0.837403	ns		0.0454041
REG1A	0.914208	0.0209043		0.947194	0.00237407		0.0329855
CR2	0.96639	0.000392713		0.942072	0.00348666		0.0243181
ANGPTL3	0.9363	0.00596624		0.912554	0.0184474		0.0237463
CHL1	0.669762	ns		0.646117	ns		0.0236451
FCGR2A	0.971145	0.000200368		0.993543	2.47844e-07		0.0223985
PROC	0.823272	ns		0.842917	ns		0.019645
ICAM3	0.813875	ns		0.79616	ns		0.0177147
NRP1	0.917689	0.017576		0.932664	0.00645717		0.0149754
LILRB5	0.974254	0.000121294		0.987943	3.99155e-06		0.0136893
IGFBP6	0.815103	ns		0.828328	ns		0.0132245
TIE1	0.905316	0.0310212		0.918123	0.0145013		0.0128069
THBS4	0.940408	0.00451282		0.927666	0.00857523		0.0127419
CRTAC1	0.887256	ns		0.87473	ns		0.0125252
MBL2	0.98476	1.17465e-05		0.995785	3.7205e-08		0.011025
COMP	0.94546	0.00312999		0.954999	0.00123111		0.00953986
LYVE1	0.960436	0.000794872		0.95269	0.00150116		0.00774624
GAS6	0.741843	ns		0.74678	ns		0.00493656
APOM	0.894866	0.0477279		0.892188	0.0421452		0.00267853
IGLC2	0.932265	0.00776099		0.931351	0.00696834		0.000914111

## Sheet: Cardiovascular II
Supplementary Table S4. Protein correlations in plasma versus serum in lean and obese individuals.
	Lean			Obese
Protein	r	H-B adj. p value		r	H-B adj. p value		r.Lean - r.Obese
IL-1ra	0.489396	ns		0.980549	3.25025e-05		0.491152
AMBP	0.361954	ns		0.751158	ns		0.389204
AGRP	0.922463	0.0137906		0.579492	ns		0.342971
PD-L2	0.885843	ns		0.553207	ns		0.332635
Gal-9	0.52437	ns		0.854347	ns		0.329977
ACE2	0.729965	ns		0.984101	1.35971e-05		0.254136
hOSCAR	0.699697	ns		0.944175	0.00299838		0.244477
CCL3	0.485527	ns		0.728535	ns		0.243008
PlGF	0.663414	ns		0.901727	0.0295092		0.238314
THBS2	0.648531	ns		0.878113	ns		0.229581
CD4	0.947193	0.00276197		0.731785	ns		0.215408
PAR-1	0.861382	ns		0.671433	ns		0.189949
TM	0.795768	ns		0.95751	0.000961751		0.161741
ADM	0.809476	ns		0.947343	0.00235423		0.137867
TNFRSF11A	0.789185	ns		0.899064	0.032485		0.109879
Protein BOC	0.858426	ns		0.749674	ns		0.108752
PRELP	0.720388	ns		0.82834	ns		0.107951
CCL17	0.596391	ns		0.698772	ns		0.102381
MERTK	0.872539	ns		0.973896	0.000116725		0.101358
DCN	0.800061	ns		0.891911	0.0421452		0.0918502
RAGE	0.874713	ns		0.961314	0.000638935		0.0866011
SORT1	0.846258	ns		0.760386	ns		0.0858721
SOD2	0.82133	ns		0.900808	0.0305753		0.0794777
VEGF-D	0.901532	0.0365777		0.975471	9.00283e-05		0.0739385
IL-6	0.922879	0.0135202		0.995412	5.39483e-08		0.0725324
MARCO	0.875104	ns		0.941088	0.00372432		0.065984
MMP-7	0.921618	0.0144066		0.984219	1.31959e-05		0.0626012
TRAIL-R2	0.880778	ns		0.941736	0.00356173		0.0609577
TF	0.893246	ns		0.953959	0.00135715		0.0607127
IL1RL2	0.945525	0.00312455		0.889141	0.0460569		0.0563835
IL-18	0.938791	0.0050415		0.992978	3.60088e-07		0.0541874
FS	0.908027	0.0276628		0.857009	ns		0.0510173
MMP-12	0.947003	0.00279617		0.996104	2.62005e-08		0.0491006
PRSS8	0.892789	ns		0.938168	0.00459065		0.0453793
CTSL1	0.880848	ns		0.925497	0.00971902		0.0446494
IL16	0.940318	0.00452624		0.900779	0.0305753		0.0395396
SPON2	0.495656	ns		0.530435	ns		0.034779
LEP	0.991776	7.48728e-07		0.957399	0.000969171		0.034377
IgG Fc receptor II-b	0.91602	0.0191152		0.950312	0.00184318		0.0342913
TIE2	0.91113	0.0239091		0.943671	0.00310679		0.0325419
TNFRSF13B	0.942768	0.00383083		0.911154	0.0195822		0.0316144
REN	0.951033	0.00199825		0.980159	3.53919e-05		0.0291263
HO-1	0.958387	0.000987969		0.930413	0.00736409		0.0279734
LPL	0.94317	0.00372679		0.970951	0.000186692		0.0277804
GIF	0.964295	0.000507124		0.990654	1.29503e-06		0.0263593
CTRC	0.964593	0.000491833		0.989211	2.44158e-06		0.0246179
KIM-1	0.97262	0.000159095		0.99379	2.0937e-07		0.0211707
BMP-6	0.948767	0.00242436		0.928287	0.0082941		0.0204802
SCF	0.964384	0.000503201		0.974761	0.000101392		0.010377
IL27	0.912362	0.0227635		0.90378	0.0270527		0.0085825
FABP2	0.986662	6.48622e-06		0.993756	2.1395e-07		0.00709397
HAOX1	0.988999	2.74333e-06		0.995707	4.02599e-08		0.00670763
SERPINA12	0.9943	1.45272e-07		0.988538	3.19161e-06		0.00576182
VSIG2	0.792049	ns		0.796766	ns		0.00471692
FGF-21	0.994722	1.03144e-07		0.997432	4.04759e-09		0.00270985
XCL1	0.951952	0.0018437		0.953746	0.00137974		0.00179406
CD84	0.706771	ns		0.705036	ns		0.00173506
GH	0.997893	1.66716e-09		0.999173	2.49113e-11		0.00127924

## Sheet: Cardiovascular III
Supplementary Table S4. Protein correlations in plasma versus serum in lean and obese individuals.
	Lean			Obese
Protein	r	H-B adj. p value		r	H-B adj. p value		r.Lean - r.Obese
TR-AP	0.705367	ns		0.131537	ns		0.573829
OPG	0.321171	ns		0.891951	0.0421452		0.57078
IL2-RA	0.394636	ns		0.963505	0.000500621		0.568869
CCL15	0.467787	ns		0.981193	2.82493e-05		0.513406
PAI	0.315748	ns		0.826874	ns		0.511126
MEPE	0.432088	ns		0.932176	0.00663667		0.500088
RETN	0.458568	ns		0.928769	0.00808783		0.470202
Gal-4	0.507811	ns		0.918958	0.0139282		0.411147
CTSD	0.218252	ns		0.616722	ns		0.39847
MPO	0.775909	ns		0.406094	ns		0.369815
COL1A1	0.53274	ns		0.889518	0.0456297		0.356778
DLK-1	0.630101	ns		0.983382	1.6407e-05		0.353281
IL-1RT2	0.573796	ns		0.90867	0.0218725		0.334874
SELE	0.601694	ns		0.933435	0.00619216		0.331741
CD93	0.643285	ns		0.958232	0.000894725		0.314946
GDF-15	0.657655	ns		0.966858	0.000333405		0.309203
CTSZ	0.64508	ns		0.915	0.0165311		0.26992
BLM hydrolase	0.626039	ns		0.875446	ns		0.249407
RARRES2	0.492695	ns		0.728201	ns		0.235507
CCL16	0.810107	ns		0.578353	ns		0.231753
IL-6RA	0.730672	ns		0.944919	0.00283738		0.214247
SHPS-1	0.852935	ns		0.662119	ns		0.190816
LDL receptor	0.776148	ns		0.961851	0.000602768		0.185703
MB	0.642499	ns		0.811097	ns		0.168598
IL-17RA	0.62685	ns		0.793101	ns		0.166251
IGFBP-1	0.853971	ns		0.963354	0.000506225		0.109382
TFPI	0.725051	ns		0.619485	ns		0.105567
TNFRSF10C	0.851201	ns		0.948772	0.00209282		0.0975708
TFF3	0.967374	0.000345169		0.872382	ns		0.0949918
TR	0.887094	0.0631348		0.980775	3.09513e-05		0.0936812
PON3	0.856573	ns		0.949276	0.0020113		0.0927028
TLT-2	0.730849	ns		0.639253	ns		0.0915959
IL-18BP	0.639767	ns		0.728578	ns		0.0888102
PI3	0.664811	ns		0.744042	ns		0.0792304
CPA1	0.900046	0.0386355		0.963382	0.000506225		0.0633362
TNF-R1	0.511345	ns		0.45217	ns		0.0591746
CPB1	0.894504	0.0482456		0.952278	0.00154751		0.0577748
TIMP4	0.859405	ns		0.91531	0.0164242		0.0559048
CHI3L1	0.837764	ns		0.876344	ns		0.0385802
ST2	0.836421	ns		0.873763	ns		0.0373421
CCL22	0.942257	0.00395534		0.905201	0.0254808		0.0370565
CHIT1	0.94572	0.00308638		0.980883	3.02861e-05		0.0351634
Ep-CAM	0.954444	0.00147128		0.989283	2.37686e-06		0.0348398
IGFBP-2	0.907149	0.0287173		0.929483	0.00777232		0.0223339
t-PA	0.795466	ns		0.779779	ns		0.0156869
SCGB3A2	0.91125	0.0238625		0.899245	0.0323981		0.0120058
CD163	0.790865	ns		0.796559	ns		0.00569415
CCL24	0.936847	0.00576509		0.932783	0.0064355		0.00406439
ICAM-2	0.734131	ns		0.737697	ns		0.00356563
MMP-3	0.890991	ns		0.890386	0.0443327		0.000604999
FABP4	0.906129	0.0299969		0.906325	0.0243095		0.000195823
