# Supplementary material for: Comparative analysis of obesity-related cardiometabolic and renal biomarkers in human plasma and serum
Source: Sci Rep. 2019 Oct 28;9:15385. doi: 10.1038/s41598-019-51673-0 (PMC6817872; doi:10.1038/s41598-019-51673-0)
Supplement: Supplementary file 6 — Supplementary Table S5. [file 41598_2019_51673_MOESM6_ESM.xlsx]

## Sheet: Lipids
Supplementary Table S5. Correlations of lipid concentrations in plasma versus serum in lean and obese individuals
	Lean			Obese
Lipid	r	H-B adj. p value		r	H-B adj. p value		r.Lean - r.Obese
C24 Ceramide	0.85772	0.0300917		-0.0258833	ns		0.883603
C20:5n3	0.950898	0.000442487		0.230159	ns		0.720738
1/2-OG	0.961071	0.000163002		0.303606	ns		0.657465
1/2-LG	0.883566	0.0142398		0.286623	ns		0.596943
LEA	0.949102	0.000510518		0.473624	ns		0.475478
4-HDoHE	0.721308	ns		0.272363	ns		0.448945
C15:0	0.900352	0.00819199		0.474035	ns		0.426316
9(10)-EpOME	0.845035	0.0412363		0.472694	ns		0.372341
17_18-DiHETE	0.84022	0.0457742		0.480574	ns		0.359646
LA	0.867118	0.0240834		0.516788	ns		0.350331
aLEA	0.917612	0.00391418		0.606186	ns		0.311426
C18 Ceramide	0.488201	ns		0.789062	ns		0.300862
C16 Ceramide	0.847498	0.0394987		0.561525	ns		0.285973
PGF2a	0.70396	ns		0.958533	0.0002191		0.254573
EPA	0.934728	0.00148165		0.696692	ns		0.238036
11_12-DiHETrE	0.789665	ns		0.55779	ns		0.231875
C16:0	0.641132	ns		0.811356	ns		0.170225
NA-Gly	0.930129	0.00196604		0.765972	ns		0.164157
C17:0	0.654467	ns		0.81784	ns		0.163373
1/2-AG	0.765896	ns		0.605539	ns		0.160356
AEA	0.661742	ns		0.505495	ns		0.156247
13-HODE	0.991266	2.13805e-07		0.844896	ns		0.146369
C12:0	0.832928	ns		0.961053	0.00016835		0.128125
9-HOTE	0.868044	0.0239014		0.995974	7.07883e-09		0.127931
C18:2n6	0.9051	0.00674999		0.798897	ns		0.106203
C18:1 Ceramide	0.817163	ns		0.718409	ns		0.098754
9-HODE	0.991773	1.65841e-07		0.894603	0.0116604		0.0971705
C20 Ceramide	0.70776	ns		0.61102	ns		0.09674
C18:3n3	0.912471	0.00492172		0.826779	ns		0.0856922
9_10-DiHODE	0.994523	2.78502e-08		0.941267	0.00097681		0.0532563
C24 dihydroceramide	0.809213	ns		0.756327	ns		0.0528855
12_13-DiHOME	0.99258	1.07373e-07		0.949497	0.000517056		0.0430825
AA	0.889083	0.0120424		0.858778	0.0376743		0.030305
9_10-DiHOME	0.997285	1.20427e-09		0.96813	7.10506e-05		0.0291558
19_20-DiHDoPA	0.972387	3.64112e-05		0.943917	0.000809274		0.0284702
C14:0	0.889805	0.0119501		0.913135	0.00519354		0.0233298
ALA	0.888624	0.0120424		0.865708	0.0309292		0.0229165
15(16)-EpODE	0.940704	0.000986424		0.963532	0.000127557		0.0228275
C18:1n9	0.89221	0.011081		0.8706	0.0268539		0.0216096
C18:1n7	0.866917	0.0240834		0.885432	0.0164538		0.0185152
12(13)-EpOME	0.956121	0.00027304		0.974458	2.7251e-05		0.0183364
C14 Ceramide	0.859349	0.0293408		0.877349	0.0217047		0.0180001
DHA	0.916245	0.00413274		0.932045	0.0018281		0.0158001
13-HOTE	0.961917	0.000150106		0.974059	2.87917e-05		0.0121417
DHEA	0.906878	0.0063329		0.902757	0.00835678		0.00412138
15_16-DiHODE	0.99185	1.61335e-07		0.994826	2.15661e-08		0.00297628
C16:1n7	0.928554	0.00213157		0.926887	0.00248104		0.00166784
